# Supplementary material for: A Compendium for Novel Marker-Based Breeding Strategies in Eggplant
Source: Plants (Basel). 2023 Feb 23;12(5):1016. doi: 10.3390/plants12051016 (PMC10005326; doi:10.3390/plants12051016)
Supplement: Supplementary file 1 [file plants-12-01016-s001.zip]

Archive with 3 entries (3 files):
- Supp.Table S1.xlsx
- Supp_Table_S2.xlsx
- Supp_Table_S3.xlsx
