# Supplementary material for: A Compendium for Novel Marker-Based Breeding Strategies in Eggplant
Source: Plants (Basel). 2023 Feb 23;12(5):1016. doi: 10.3390/plants12051016 (PMC10005326; doi:10.3390/plants12051016)
Supplement: Supplementary file 1 [file plants-12-01016-s001.zip › Supp.Table S1.xlsx]

## Sheet: Foglio1
List of the manuscripts included in the QTL database. Population type, Population Size and Field Region are reported.
Article	Population Type	Population Size	Field	Reference
Nunome et al. 2001	F2	168		Nunome T, Ishiguro K, Yoshida T, Hirai M (2001) Mapping of fruit shape and color development traits in eggplant (Solanum melongena L.) based on RAPD and AFLP markers. Breed Sci 51:19–26
Doganlar et al. 2002	F2	58	France	Doganlar S, Frary A, Daunay M-CC, Lester RN, Tanksley SD (2002b) Conservation of gene function in the Solanaceae as revealed by comparative mapping of domestication traits in eggplant. Genetics 161:1713–1726
Frary et al. 2003	F2	58	France	Frary A, Doganlar S, Daunay MC, Tanksley SD (2003) QTL analysis of morphological traits in eggplant and implications for conservation of gene function during evolution of solanaceous species. TAG Theor Appl Genet 107:359–370 . doi: 10.1007/s00122-003-1257-5
Miyatake et al. 2012	F2 (NAF2) and F2 (ALF2)	93 and 135	Japan	Miyatake K, Saito T, Negoro S, Yamaguchi H, Nunome T, Ohyama A, Fukuoka H (2012) Development of selective markers linked to a major QTL for parthenocarpy in eggplant (Solanum melongena L.). TAG Theor Appl Genet 124:1–11 . doi: 10.1007/s00122-012-1796-8
Lebeau et al. 2013	RIL	178	Réunion island	Lebeau A, Gouy M, Daunay MC, Wicker E, Chiroleu F, Prior P, Frary A, Dintinger J (2013) Genetic mapping of a major dominant gene for resistance to Ralstonia solanacearum in eggplant. Theor Appl Genet 126:143–158 . doi: 10.1007/s00122-012-1969-5
Frary et al. 2014	F2	58	France	Frary A, Frary A, Daunay M-C, Huvenaars K, Mank R, Doğanlar S (2014) QTL hotspots in eggplant (Solanum melongena) detected with a high resolution map and CIM analysis. Euphytica 197:211–228 . doi: 10.1007/s10681-013-1060-6
Portis et al. 2014	F2	156	Italy	Portis, E., Barchi, L., Toppino, L., Lanteri, S., Acciarri, N., Felicioni, N., Fusari, F., Barbierato, V., Cericola, F., Valè, G., & Rotino, G. L. (2014). QTL mapping in eggplant reveals clusters of yield-related loci and orthology with the tomato genome. PloS one, 9(2), e89499. https://doi.org/10.1371/journal.pone.0089499
Cericola et. al 2014	GWAS	191	Italy	Cericola, F., Portis, E., Lanteri, S. et al. Linkage disequilibrium and genome-wide association analysis for anthocyanin pigmentation and fruit color in eggplant. BMC Genomics 15, 896 (2014). https://doi.org/10.1186/1471-2164-15-896
Portis et al. 2015	GWAS	191	Italy	Portis, E., Cericola, F., Barchi, L., Toppino, L., Acciarri, N., Pulcini, L., Sala, T., Lanteri, S., & Rotino, G. L. (2015). Association Mapping for Fruit, Plant and Leaf Morphology Traits in Eggplant. PloS one, 10(8), e0135200. https://doi.org/10.1371/journal.pone.0135200
Miyatake et al. 2016	F2 (LWF2) and F2 (EWF2)	90 and 120	Japan	Miyatake K, Saito T, Negoro S, Yamaguchi H, Nunome T, Ohyama A, Fukuoka H (2016) Detailed mapping of a resistance locus against Fusarium wilt in cultivated eggplant (Solanum melongena). Theor Appl Genet 129:357–67 . doi: 10.1007/s00122-015-2632-8
Toppino et al. 2016	F2	156	Italy	Toppino L, Barchi L, Lo Scalzo R, Palazzolo E, Francese G, Fibiani M, D’Alessandro A, Papa V, Laudicina VA, Sabatino L, Pulcini L, Sala T, Acciarri N, Portis E, Lanteri S, Mennella G, Rotino GL (2016) Mapping quantitative trait loci affecting biochemical and morphological fruit properties in eggplant (Solanum melongena L.). Front Plant Sci. doi: 10.3389/fpls.2016.00256
Salgon et al. 2017	RIL	180	Réunion island	Salgon S, Jourda C, Sauvage C, Daunay M-C, Reynaud B, Wicker E, Dintinger J (2017) Eggplant resistance to the Ralstonia solanacearum species complex involves both broad-spectrum and strain-specific Quantitative Trait Loci. Front Plant Sci 8:828 . doi: 10.3389/fpls.2017.00828
Salgon et al. 2018	DH	132	Réunion island	Salgon S, Raynal M, Lebon S, Baptiste JM, Daunay MC, Dintinger J, Jourda C (2018) Genotyping by sequencing highlights a polygenic resistance to Ralstonia pseudosolanacearum in eggplant (Solanum melongena L.). Int J Mol Sci 19:357 . doi: 10.3390/ijms19020357
Barchi et al. 2018	F2	156	Italy	Barchi L, Toppino L, Valentino D, Bassolino L, Portis E, Lanteri S, Rotino GL (2018) QTL analysis reveals new eggplant loci involved in resistance to fungal wilts. Euphytica 214:20 . doi: 10.1007/s10681-017-2102-2
Miyatake et al. 2020	F2	93	Japan	Miyatake, K., Saito, T., Nunome, T., Yamaguchi, H., Negoro, S., Ohyama, A., Wu, J., Katayose, Y., & Fukuoka, H. (2020). Fine mapping of a major locus representing the lack of prickles in eggplant revealed the availability of a 0.5-kb insertion/deletion for marker-assisted selection. Breeding science, 70(4), 438–448. https://doi.org/10.1270/jsbbs.20004
Toppino et al. 2020	RIL	163	Italy	Toppino, L., Barchi, L., Mercati, F., Acciarri, N., Perrone, D., Martina, M., Gattolin, S., Sala, T., Fadda, S., Mauceri, A., Ciriaci, T., Carimi, F., Portis, E., Sunseri, F., Lanteri, S., & Rotino, G. L. (2020). A New Intra-Specific and High-Resolution Genetic Map of Eggplant Based on a RIL Population, and Location of QTLs Related to Plant Anthocyanin Pigmentation and Seed Vigour. Genes, 11(7), …
Mangino et al 2020	IL	16	Spain	Mangino, G., Plazas, M., Vilanova, S., Prohens, J., & Gramazio, P. (2020). Performance of a Set of Eggplant (Solanum melongena) Lines With Introgressions From Its Wild Relative S. incanum Under Open Field and Screenhouse Conditions and Detection of QTLs. Agronomy, 10(4), 467. https://doi.org/10.3390/agronomy10040467
Bhanushree et al 2020	F2	168	India	Bhanushree, N., Saha, P., Tomar, B.S. et al. Single Marker Analysis and Mapping of QTLs Governing Fruit Weight in Eggplant (Solanum melongena L.). Proc. Natl. Acad. Sci., India, Sect. B Biol. Sci. 90, 769–775 (2020). https://doi.org/10.1007/s40011-019-01149-y
Wei et al. 2020	F2	121	China	Wei Q, Wang W, Hu T, Hu H, Wang J and Bao C (2020) Construction of a SNP-Based Genetic Map Using SLAF-Seq and QTL Analysis of Morphological Traits in Eggplant. Front. Genet. 11:178. doi: 10.3389/fgene.2020.00178
Qian et al. 2021	F2	308	China	Qian, Z., Zhang, B., Chen, H., Lu, L., Duan, M., Zhou, J., ... & Li, D. (2021). Identification of Quantitative Trait Loci Controlling the Development of Prickles in Eggplant by Genome Re-sequencing Analysis. Frontiers in plant science, 1850.
Sulli et al. 2021	RIL	163	Italy	Sulli M, Barchi L, Toppino L, Diretto G, Sala T, Lanteri S, Rotino GL and Giuliano G (2021) An Eggplant Recombinant Inbred Population Allows the Discovery of Metabolic QTLs Controlling Fruit Nutritional Quality. Front. Plant Sci. 12:638195. doi: 10.3389/fpls.2021.638195
Mangino et al. 2021	IL	16	Spain	Mangino, G., Vilanova, S., Plazas, M., Prohens, J., & Gramazio, P. (2021). Fruit shape morphometric analysis and QTL detection in a set of eggplant introgression lines. Scientia Horticulturae, 282, 110006.
Wei et al. 2020	F2	129	China	Qingzhen Wei, Jinglei Wang, Wuhong Wang, Tianhua Hu, Haijiao Hu, Chonglai Bao, A high-quality chromosome-level genome assembly reveals genetics for important traits in eggplant, Horticulture Research, Volume 7, 2020, 153, https://doi.org/10.1038/s41438-020-00391-0
Villanueva et al., 2021	AB (BC2 and BC3)	56	Spain	Villanueva, G., Rosa-Martínez, E., Şahin, A., García-Fortea, E., Plazas, M., Prohens, J., & Vilanova, S. (2021). Evaluation of Advanced Backcrosses of Eggplant with Solanum elaeagnifolium Introgressions under Low N Conditions. Agronomy, 11(9), 1770. https://doi.org/10.3390/agronomy11091770
Mangino et al. 2022	MAGIC	420	Spain	Mangino G, Arrones A, Plazas M, Pook T, Prohens J, Gramazio P and Vilanova S (2022) Newly Developed MAGIC Population Allows Identification of Strong Associations and Candidate Genes for Anthocyanin Pigmentation in Eggplant. Front. Plant Sci. 13:847789. doi: 10.3389/fpls.2022.847789
Rosa-Martinez et al. 2022	IL	16	Spain	Rosa-Martínez, E., Adalid-Martínez, A. M., García-Martínez, M. D., Mangino, G., Raigón, M. D., Plazas, M., Gramazio, P., Prohens, J., & Vilanova, S. (2022). Fruit Composition of Eggplant Lines with Introgressions from the Wild Relative S. incanum: Interest for Breeding and Safety for Consumption. Agronomy, 12(2), 266. https://doi.org/10.3390/agronomy12020266
Arrones et al., 2022	MAGIC	420	Spain	Arrones A, Mangino G, Alonso D, Plazas M, Prohens J, Portis E, Barchi L, Giuliano G, Vilanova S and Gramazio P (2022) Mutations in the SmAPRR2 transcription factor suppressing chlorophyll pigmentation in the eggplant fruit peel are key drivers of a diversified colour palette. Front. Plant Sci. 13:1025951. doi: 10.3389/fpls.2022.1025951
Qian et al., 2022	F2	308	China	Qian Z, Ji Y, Li R, Lanteri S, Chen H, Li L, Jia Z and Cui Y (2022) Identifying Quantitative Trait Loci for Thousand Grain Weight in Eggplant by Genome Re-Sequencing Analysis. Front. Genet. 13:841198. doi: 10.3389/fgene.2022.841198
