# Supplementary material for: A Compendium for Novel Marker-Based Breeding Strategies in Eggplant
Source: Plants (Basel). 2023 Feb 23;12(5):1016. doi: 10.3390/plants12051016 (PMC10005326; doi:10.3390/plants12051016)
Supplement: Supplementary file 1 [file plants-12-01016-s001.zip › Supp_Table_S2.xlsx]

## Sheet: Morphological
Reported QTLs for Morphological traits
Trait Class	Subclass	QGR	Trait	QTL name	LG	Marker	Position (cM)	Chr	Position (Mb)	p-value	LOD Score	% Expl. Var.	Additive Effect	Dominance Effect	Increase over parent (%)	Allelic Effect	Population Type	Cross	IL	Reference
Morphological	Flower	FL1	Ovary length	ovl1.1 (–)	LG1	TG224-TG83-CT163	104-121-140	1	1,85-18,22	0.0008		35					F2	S. linnaeanum MM195 x S. melongena MM738		Doganlar et al., 2002b; Doganlar et al., 2002a
Morphological	Leaf	LF1	Leaf shape	lsh1.1 (–)	LG1	CT209-TG607-CT163	44-116-140	1	1,85-13,02	<0,0001		40					F2	S. linnaeanum MM195 x S. melongena MM738		Frary et al., 2003
Morphological	Flower	FL1	Ovary hairs	ovh1.1	LG1	CT137	150	1	6.16	0.007		28					F2	S. linnaeanum MM195 x S. melongena MM738		Frary et al., 2003
Morphological	Flower	FL1	Flower shape	fls1.1	LG1	TG83-CT137	121-150	1	6,16-12,41	0.008		19					F2	S. linnaeanum MM195 x S. melongena MM738		Frary et al., 2003
Morphological	Plant	PL1	Number of branches		E01	18610_Pstl_L370	5.17014	1	7.93	8.9e-05		5.1					GWAS			Portis et al., 2015
Morphological	Flower	FL1	Ovary length	ovl1.1	1	TG607-TG83	81,5 (79,8–82,2)	1	12.41		6,51**	57	Sl				F2	S. linnaeanum MM195 x S. melongena MM738		Frary et al., 2014
Morphological	Leaf	LF1	Leaf width	lw1.1	LG1	TG273-TG607	94-116	1	13,02-20,94	0.004		21					F2	S. linnaeanum MM195 x S. melongena MM738		Frary et al., 2003
Morphological	Flower	FL1	Peduncle length		E01	2967_Pstl_L248	3.56111	1	15.37	1.6e-05		6.7					GWAS			Portis et al., 2015
Morphological	Flower	FL1	Peduncle length	pedlE01.ML	1	2967_PstI_L248	85,28 (81.7–87.7)	1	15,37-15,37		6.85	9.7	0.42	–0.13			F2	S. melongena 305E40 x S. melongena 67/3		Portis et al., 2014
Morphological	Leaf	LF1	Leaf width	lw1.1	1	TG59-P15/M47-063.34	69,8 (69,2–70,9)	1	17.43		6,43**	43	Sm				F2	S. linnaeanum MM195 x S. melongena MM738		Frary et al., 2014
Morphological	Flower	FL1	Peduncle length	pl1	1			1	22,42-33,36						-26,8;-35,8	-0,36;-0,51 (cm)	IL	Solanum incanum (MM577) in S. melongena (AN-S-26)	SMI_1,3	Mangino et al., 2020
Morphological	Flower	FL2	Days to flowering	dtf1.1 (–)	LG1	T0525-TG198	57-84	1	47.65	0.01		20					F2	S. linnaeanum MM195 x S. melongena MM738		Frary et al., 2003
Morphological	Leaf	LF2	Leaf lobing	llob10.1 (–)	LG10	TG241-CD72A	86-94	1	82.5	0.006		19					F2	S. linnaeanum MM195 x S. melongena MM738		Frary et al., 2003
Morphological	Flower	FL3	Ovary hairs	ovh10.1 (–)	LG10	TG241-TG285	86-111	1	82,5-87,01	0.0004		40					F2	S. linnaeanum MM195 x S. melongena MM738		Frary et al., 2003
Morphological	Plant	PL2	Plant height	ht10.1 (–)	LG10	CT217-TG285	66-111	1	87.01	0.001		26					F2	S. linnaeanum MM195 x S. melongena MM738		Frary et al., 2003
Morphological	Plant	PL3	Plant growth habit (1–3)	habE01.ML*	1	7223_PstI_L362	0 (0–21)	1	111,21-111,21		4.96	11	0.33	0.13			F2	S. melongena 305E40 x S. melongena 67/3		Portis et al., 2014
Morphological	Plant	PL4	Stem diameter 5 months after transplanting	sd5.2	2			2	15,4-77,05						25,6;40,8	0,17;0,33 (cm)	IL	Solanum incanum (MM577) in S. melongena (AN-S-26)	SMI_2,4	Mangino et al., 2020
Morphological	Flower	FL4	Peduncle length	pedlE02a.ML	2	19677_PstI_L468	8,84 (8.6–8.9)	2	42,7-42,7		7.84	11.3	–0.40	0.51			F2	S. melongena 305E40 x S. melongena 67/3		Portis et al., 2014
Morphological	Plant	PL4	Plant height	ht2.1 (–)	LG2	CT196-TG14-CD11	8-19-24	2	57.74	0.008		18					F2	S. linnaeanum MM195 x S. melongena MM738		Frary et al., 2003
Morphological	Flower	FL5	Days to flowering	dtf2.1	LG2	TG451-CT277-fw2.2	22-41-117	2	59.18	0.0006		28					F2	S. linnaeanum MM195 x S. melongena MM738		Frary et al., 2003
Morphological	Flower	FL6	Peduncle length		E02	21228_ Pstl_L321	2.81597	2	66.13	0.000673		7.4					GWAS			Portis et al., 2015
Morphological	Plant	PL4	Stem hairs	sh2.1 (–)	LG2	CT232-ovate	71-74	2	70.56	0.006		20					F2	S. linnaeanum MM195 x S. melongena MM738		Frary et al., 2003
Morphological	Flower	FL6	Peduncle length		E02	12895_Pstl_L458	3.45972	2	70.63	0.00094		7.1					GWAS			Portis et al., 2015
Morphological	Flower	FL6	Flowering time		E02	26747_ Pstl_L231	3.39	2	70.9	0.000666		8.8					GWAS			Portis et al., 2015
Morphological	Leaf	LF3	Leaf hairs	lh2.1 (–)	LG2	CT24	99	2	71.73	0.009		19					F2	S. linnaeanum MM195 x S. melongena MM738		Frary et al., 2003
Morphological	Flower	FL6	Peduncle length	pedlE02b.ML	2	14449_PstI_L302	103,27 (102.3–104.3)	2	73,63-73,63		7.24	10.3	−0.41	−0.31			F2	S. melongena 305E40 x S. melongena 67/3		Portis et al., 2014
Morphological	Flower	FL6	Peduncle length	pedlE02.MT	2	17960_PstI_L439	104,33 (103–104–35)	2	75,36-75,36		7.77	15.1	−0.36	−0.22			F2	S. melongena 305E40 x S. melongena 67/3		Portis et al., 2014
Morphological	Flower	FL7	Days to flowering	dtf3.1 (–)	LG3	TG517-CT8	69-77	3	77.11	0.004		24					F2	S. linnaeanum MM195 x S. melongena MM738		Frary et al., 2003
Morphological	Flower	FL8	Flowers/inflorescence	fln3.1	LG3	TG284-TG152-CT115	140-147-159	3	94,25-97,01	0.009		19					F2	S. linnaeanum MM195 x S. melongena MM738		Frary et al., 2003
Morphological	Leaf	LF4	Leaf hairs	lh3.1	LG3	TG585-TG520	24-45	3	3.38	0.0005		28					F2	S. linnaeanum MM195 x S. melongena MM738		Frary et al., 2003
Morphological	Leaf	LF4	Leaf width	lw3.1	LG3	TG585-TG520	24-45	3	3.38	0.002		22					F2	S. linnaeanum MM195 x S. melongena MM738		Frary et al., 2003
Morphological	Leaf	LF5	Leaf width	lw3.2	LG3	TG619-TG623-CT8	58-62-77	3	66.05	0.007		20					F2	S. linnaeanum MM195 x S. melongena MM738		Frary et al., 2003
Morphological	Leaf	LF6	Leaf width		E03	26056_Pstl_L368	5.65208	3	85.97	9.29e-05		6.8					GWAS			Portis et al., 2015
Morphological	Leaf	LF6	Leaf length		E03	26056_ Pstl_L368	5.65208	3	85.97	4.04e-06		8.9					GWAS			Portis et al., 2015
Morphological	Leaf	LF7	Leaf width		E03	1956_Pstl_L305	5.65556	3	98.27	2.99e-05		6.9					GWAS			Portis et al., 2015
Morphological	Leaf	LF7	Leaf length		E03	1956_Pstl_L305	5.65556	3	98.27	1.29e-06		9.1					GWAS			Portis et al., 2015
Morphological	Leaf	LF8	Leaf surface	lsur4.1 (–)	LG4	TG395-TG303-T1391	4-13-15	4	3.62	0.001		25					F2	S. linnaeanum MM195 x S. melongena MM738		Frary et al., 2003
Morphological	Flower	FL9	Flowers/inflorescence	fln4.1 (–)	LG4	T0637-CT188	30-51	4	6,1-73,57	0.002		25					F2	S. linnaeanum MM195 x S. melongena MM738		Frary et al., 2003
Morphological	Plant	PL5	Stem diameter (P-Diam)	pd4				4	2,18-56,07		6.22					−8,9 (mm)	AB (BC2 and BC3)	S. melongena MEL3 X S. elaeagnifolium ELE2		Villanueva et al., 2021
Morphological	Flower	FL9	Ovary diameter	ovd4.1 (–)	LG4	CD55-TG62	45-47	4	73.79	0.003		29					F2	S. linnaeanum MM195 x S. melongena MM738		Doganlar et al., 2002b; Doganlar et al., 2002a
Morphological	Flower	FL9	Ovary shape	ovs4.1	LG4	TG596-TG386-TG62	26-38-47	4	73.79	0.0009		36					F2	S. linnaeanum MM195 x S. melongena MM738		Doganlar et al., 2002b; Doganlar et al., 2002a
Morphological	Flower	FL9	Peduncle length	pedlE04.ML	4	17510_PstI_L429	82,59 (77.8–93)	4	75,73-75,73		9.94	14.8	0.57	−0.06			F2	S. melongena 305E40 x S. melongena 67/3		Portis et al., 2014
Morphological	Flower	FL9	Peduncle length	pedlE04.MT	4	17510_PstI_L429	82,59 (74–92)	4	75,73-75,73		8.59	17.1	0.43	−0.02			F2	S. melongena 305E40 x S. melongena 67/3		Portis et al., 2014
Morphological	Plant	PL6	Apex hairs	ah4.1	LG4	TG555	68	4	76.49	0.008		21					F2	S. linnaeanum MM195 x S. melongena MM738		Frary et al., 2003
Morphological	Leaf	LF9	Leaf hairs	lh5.1	LG5	TG351	31	5	0.73	0.004		22					F2	S. linnaeanum MM195 x S. melongena MM738		Frary et al., 2003
Morphological	Plant	PL7	Apex hairs	ah5.1	LG5	CT172-TG351	22-31	5	0,73-1,04	0.002		25					F2	S. linnaeanum MM195 x S. melongena MM738		Frary et al., 2003
Morphological	Flower	FL10	Days to flowering	dtf5.1	LG5	CT172	22	5	1,03-1,04	0.005		20					F2	S. linnaeanum MM195 x S. melongena MM738		Frary et al., 2003
Morphological	Flower	FL10	Ovary locule number	oln5.1	LG5	CT118-CT172	14-22	5	1,03-1,04	0.003		29					F2	S. linnaeanum MM195 x S. melongena MM738		Doganlar et al., 2002b; Doganlar et al., 2002a
Morphological	Plant	PL7	Main stem Lenght	msh5.1	E05		39,35–44,38	5	3,44-5,66		2.29	6.8	3.08	2.15			F2	S. melongena cv. 1836 X S.linneanum cv. 1809		Wei et al., 2020
Morphological	Leaf	LF10	Leaf shape	lsh5.1	LG5	CT51-TG185-T0801	48-59-80	5	7,19-73,82	<0,0001		36					F2	S. linnaeanum MM195 x S. melongena MM738		Frary et al., 2003
Morphological	Flower	FL11	Peduncle length		E05	12821_Pstl_L354	4.20208	5	80.42	0.000228		8.7					GWAS			Portis et al., 2015
Morphological	Flower	FL11	Peduncle length		EOS	36562_Pstl_L343	4.21319	5	80.47	0.000139		6.2					GWAS			Portis et al., 2015
Morphological	Leaf	LF11	Leaf lobing	llob6.1	LG6	TG240-CT109-TG482	74-113-135	6	85.3	<0,0001		76					F2	S. linnaeanum MM195 x S. melongena MM738		Frary et al., 2003
Morphological	Leaf	LF11	Leaf lobing	llob6.2	LG6	TG240-CT109-TG482	74-113-135	6	85.3	<0,0001		76					F2	S. linnaeanum MM195 x S. melongena MM738		Frary et al., 2003
Morphological	Leaf	LF11	Leaf lobing	llob6.1	6	TG240-P14/M47-370.34	72,2 (70–72,8)	6	85.3		6,22**	42	Sm				F2	S. linnaeanum MM195 x S. melongena MM738		Frary et al., 2014
Morphological	Leaf	LF12	Leaf lobing	llob6.2	6	CT193-TG279	106 (103,8–106,3)	6	92.21		16,64**	76	Sl				F2	S. linnaeanum MM195 x S. melongena MM738		Frary et al., 2014
Morphological	Leaf	LF12	Leaf lobing	llob6.2	6	CT193-TG279	106 (103,8–106,3)	6	92.21		29,50**	92	Sl				F2	S. linnaeanum MM195 x S. melongena MM738		Frary et al., 2014
Morphological	Flower	FL12	Flower diameter	fld7.1 (–)	LG7	CT52-TG113	0-7	7	0.78	0.005		23					F2	S. linnaeanum MM195 x S. melongena MM738		Frary et al., 2003
Morphological	Flower	FL12	Flower shape	fls7.1	LG7	CT52	0	7	0.78	0.002		27					F2	S. linnaeanum MM195 x S. melongena MM738		Frary et al., 2003
Morphological	Flower	FL13	Stigma length	sl8	8			8	0,94-89,41						86,9;196,4	0,09-0,22 (cm)	IL	Solanum incanum (MM577) in S. melongena (AN-S-26)	SMI_8,1	Mangino et al., 2020
Morphological	Plant	PL8	Plant height 1 month after transplanting	ph8	8			8	0,94-89,41						30,9;34,3	7,07 - 8,23 (cm)	IL	Solanum incanum (MM577) in S. melongena (AN-S-26)	SMI_8,1	Mangino et al., 2020
Morphological	Flower	FL13	Days to flowering	dtf8.1	LG8	CT187-CT228-CT77	16-23-26	8	11,73-65,45	0.003		24					F2	S. linnaeanum MM195 x S. melongena MM738		Frary et al., 2003
Morphological	Flower	FL13	Peduncle length	pedlE08.ML	8	1466_PstI_L388	0 (0–0.5)	8	60,51-60,51		5.27	7.3	0.4	0.04			F2	S. melongena 305E40 x S. melongena 67/3		Portis et al., 2014
Morphological	Leaf	LF13	Leaf shape	lsh8.1	LG8	TG349-CT287	29-48	8	73,33-77,27	0.007		20					F2	S. linnaeanum MM195 x S. melongena MM738		Frary et al., 2003
Morphological	Plant	PL8	Plant growth habit (1–3)	habE08.ML*	8	22084_PstI_L427	7,35 (5.5–14.4)	8	73,52-73,52		4.65	10.3	0.33	0			F2	S. melongena 305E40 x S. melongena 67/3		Portis et al., 2014
Morphological	Leaf	LF13	Leaf hairs	lh8.1 (–)	LG8	TG513-GP130-CT287	34-40-48	8	77.27	0.006		23					F2	S. linnaeanum MM195 x S. melongena MM738		Frary et al., 2003
Morphological	Flower	FL14	Peduncle length		E09	23589_Pstl_L280	1.35556	9	3.68	0.00025		8.4					GWAS			Portis et al., 2015
Morphological	Flower	FL15	Ovary diameter	ovd9.2 (–)	LG9	TG35-CT74	69-86	9	83.11	0.0008		35					F2	S. linnaeanum MM195 x S. melongena MM738		Doganlar et al., 2002b; Doganlar et al., 2002a
Morphological	Flower	FL15	Days to flowering	dtf9.1	LG9	TG348	75	9	84	0.007		23					F2	S. linnaeanum MM195 x S. melongena MM738		Frary et al., 2003
Morphological	Flower	FL15	Flower shape	fls9.1	LG9	TG35-TG424	69-103	9	88.27	0.01		19					F2	S. linnaeanum MM195 x S. melongena MM738		Frary et al., 2003
Morphological	Leaf	LF14	Leaf width		E10	29697_Pstl_L459	0.785417	10	3.25	0.000355		8.1					GWAS			Portis et al., 2015
Morphological	Leaf	LF14	Leaf length		E10	29697_Pstl_L459	0.785417	10	3.25	3e-05		10.4					GWAS			Portis et al., 2015
Morphological	Plant	PL9	Plant growth habit (1–3)	habE10.MT	10	1891_PstI_L363	68,92 (68–69)	10	69,83-69,83		5.37	14.2	−0.37	0.22			F2	S. melongena 305E40 x S. melongena 67/3		Portis et al., 2014
Morphological	Leaf	LF15	Leaf hairiness		E10	38238_ Pstl_L320	3.71319	10	82.38	0.000171		8.8					GWAS			Portis et al., 2015
Morphological	Plant	PL10	Plant growth habit (1–3)	habE10.ML	10	38238_PstI_L320	89,07 (71.3–92)	10	82,38-82,38		5.16	11.5	−0.34	0.13			F2	S. melongena 305E40 x S. melongena 67/3		Portis et al., 2014
Morphological	Leaf	LF15	Leaf hairiness		E10	20861_Pstl_L375	92.7	10	82.88	0.000159		5.3					GWAS			Portis et al., 2015
Morphological	Flower	FL16	Ovary hairs	ovh10.1	10	TG420-CD72B	143,3 (142,7–149,3)	10	85.91		8,29**	65	Sm				F2	S. linnaeanum MM195 x S. melongena MM738		Frary et al., 2014
Morphological	Flower	FL17	Days to flowering	dtf11.1	LG11	T0408	18	11	3.73	0.005		20					F2	S. linnaeanum MM195 x S. melongena MM738		Frary et al., 2003
Morphological	Plant	PL11	Number of branches		E11	29504_Pstl_L332	0.3125	11	5.15	5.79e-05		6.7					GWAS			Portis et al., 2015
Morphological	Leaf	LF16	Leaf length	ll11.1	11	CT175	122,3 (121,3–123,1)	11	102.07		4,83*	34	Sl				F2	S. linnaeanum MM195 x S. melongena MM738		Frary et al., 2014
Morphological	Leaf	LF16	Leaf length	ll11.1 (–)	LG11	CT175-T0703	109-120	11	102,07-103,06	0.007		19					F2	S. linnaeanum MM195 x S. melongena MM738		Frary et al., 2003
Morphological	Flower	FL18	N° of flower/inflorescence	flwinE12.ML	12	15702_PstI_L354	94,71 (88.5–106.5)	12	71,48-71,48		6.21	16.8	0.66	0.42			F2	S. melongena 305E40 x S. melongena 67/3		Portis et al., 2014
Morphological	Flower	FL18	N° of flower/inflorescence	flwinE12.MT	12	14133_PstI_L316	106,73 (97–121.7)	12	72,95-72,95		6.82	18.2	0.86	0.13			F2	S. melongena 305E40 x S. melongena 67/3		Portis et al., 2014
Morphological	Flower	FL18	Flowering time		E12	4801_Pstl_L384	5.27	12	75.64	0.000553		7.6					GWAS			Portis et al., 2015
Morphological	Flower	FL	Ovary area	oa6.1	6	E39/M59-214.94-E38/M60-255.77	48 (46,7–48,4)				7,16**	60	Sm				F2	S. linnaeanum MM195 x S. melongena MM738		Frary et al., 2014
Morphological	Flower	FL	Ovary area	oa11.1	11	E32/M59-074.02-P15/M47-098.03	119,5 (119,1–119,8)				8,61**	67	Sm				F2	S. linnaeanum MM195 x S. melongena MM738		Frary et al., 2014
Morphological	Flower	FL	Ovary diameter	ovd9.1 (–)	LG9	TG390	60			0.003		31					F2	S. linnaeanum MM195 x S. melongena MM738		Doganlar et al., 2002b; Doganlar et al., 2002a
Morphological	Flower	FL	Ovary diameter	ovd9.1	9	T0793-C2At1g07310	95,8 (91,3–96,1)				8,56**	67	Sl				F2	S. linnaeanum MM195 x S. melongena MM738		Frary et al., 2014
Morphological	Flower	FL	Ovary hairs	ovh3.1 (–)	LG3	TG442-CT85	123-132			0.001		35					F2	S. linnaeanum MM195 x S. melongena MM738		Frary et al., 2003
Morphological	Flower	FL	Ovary hairs	ovh6.1	LG6	CT146-CT109	108-113			0.009		25					F2	S. linnaeanum MM195 x S. melongena MM738		Frary et al., 2003
Morphological	Flower	FL	Ovary length	ovl9.1	9	TG390-TG404	69,8 (67,5–71,7)				5,47**	50	Sl				F2	S. linnaeanum MM195 x S. melongena MM738		Frary et al., 2014
Morphological	Flower	FL	Peduncle length	pedlE08.MT	8	20019_PstI_L326	0,61 (0–0.6)				4.24	7.9	0.27	0.07			F2	S. melongena 305E40 x S. melongena 67/3		Portis et al., 2014
Morphological	Leaf	LF	Leaf hairs	lh1.1	LG1	CT268	25			0.009		18					F2	S. linnaeanum MM195 x S. melongena MM738		Frary et al., 2003
Morphological	Leaf	LF	Leaf hairs	lh6.1 (–)	LG6	CT119-CT216	18-40			0.006		19					F2	S. linnaeanum MM195 x S. melongena MM738		Frary et al., 2003
Morphological	Leaf	LF	Leaf hairs	lh10.1 (–)	LG10	CT242	54			0.007		18					F2	S. linnaeanum MM195 x S. melongena MM738		Frary et al., 2003
Morphological	Leaf	LF	Leaf hairs	lh3.1	3	TG585	23,3 (23,3–38,4)				9,05**	54	Sl				F2	S. linnaeanum MM195 x S. melongena MM738		Frary et al., 2014
Morphological	Leaf	LF	Leaf hairs	lh9.1	9	TG18	16,4 (14,2–19)				5,52**	38	Sm				F2	S. linnaeanum MM195 x S. melongena MM738		Frary et al., 2014
Morphological	Leaf	LF	Leaf hairs	lh10.1	10	E38/M60-273.03	93,8 (93,8–95,4)				5,69**	39	Sm				F2	S. linnaeanum MM195 x S. melongena MM738		Frary et al., 2014
Morphological	Leaf	LF	Leaf length	ll12.1	LG12	cLET8K4	37			0.006		20					F2	S. linnaeanum MM195 x S. melongena MM738		Frary et al., 2003
Morphological	Leaf	LF	Leaf lobing	llob5.1	5	P15/M47-117.26-CT51	24 (19,7–39)				11,88**	64	Sl				F2	S. linnaeanum MM195 x S. melongena MM738		Frary et al., 2014
Morphological	Leaf	LF	Leaf lobing	llob7.1	7	E32/M59-313.82-C2At5g56940	62,7 (61,5–63,3)				8,32**	52	Sl				F2	S. linnaeanum MM195 x S. melongena MM738		Frary et al., 2014
Morphological	Leaf	LF	Leaf shape	lsh7.1	LG7	TG639-TG216-CT223	91-106-129			0.0002		33					F2	S. linnaeanum MM195 x S. melongena MM738		Frary et al., 2003
Morphological	Leaf	LF	Leaf shape	lsh1.1	1	C2At4g00740-P15/M47-063.34	69,8 (69,2–70,9)				9,84**	58	Sl				F2	S. linnaeanum MM195 x S. melongena MM738		Frary et al., 2014
Morphological	Leaf	LF	Leaf shape	lsh5.1	5	P15/M47-384.89-E35/M60-283.89	58,2 (57,9–58,4)				9,27**	55	Sm				F2	S. linnaeanum MM195 x S. melongena MM738		Frary et al., 2014
Morphological	Leaf	LF	Leaf width	lw7.1 (–)	LG7	TG639-TG216-CT223	91-106-129			0.004		23					F2	S. linnaeanum MM195 x S. melongena MM738		Frary et al., 2003
Morphological	Leaf	LF	Leaf width	lw4.1	4	T0877-E38/M60-216.57	53,4 (53,1–53,5)				5,51*	38	Sm				F2	S. linnaeanum MM195 x S. melongena MM738		Frary et al., 2014
Morphological	Plant	PL	Apex hairs	ah3.1	LG3	TG585-CP116A	24-53			0.0004		28					F2	S. linnaeanum MM195 x S. melongena MM738		Frary et al., 2003
Morphological	Plant	PL	Apex hairs	ah10.1	LG10	CT242	54			0.01		17					F2	S. linnaeanum MM195 x S. melongena MM738		Frary et al., 2003
Morphological	Plant	PL	Apex hairs	ah2.1	2	C2At1g11430-P12/M61-118.74	50,6 (50,5–57,2)				8,81**	54	Sm				F2	S. linnaeanum MM195 x S. melongena MM738		Frary et al., 2014
Morphological	Plant	PL	Apex hairs	ah3.1	3	TG585-	23,3 (23,3–38,7)				13,89**	70	Sl				F2	S. linnaeanum MM195 x S. melongena MM738		Frary et al., 2014
Morphological	Plant	PL	Apex hairs	ah3.2	3	C2At1g72030-E32/M59-401.16	68,4 (68,1–70,8)				6,28**	42	Sl				F2	S. linnaeanum MM195 x S. melongena MM738		Frary et al., 2014
Morphological	Plant	PL	Apex hairs	ah3.3	3	TG442-C2At5g08050	105,9 (103–109,5)				9,28**	55	Sm				F2	S. linnaeanum MM195 x S. melongena MM738		Frary et al., 2014
Morphological	Plant	PL	Apex hairs	ah7.1	7	E44/M50-357.60-E32/M59-293.77	62 (60,3–65,2)				7,63**	49	Sm				F2	S. linnaeanum MM195 x S. melongena MM738		Frary et al., 2014
Morphological	Plant	PL	Plant height	ht5.1	LG5	CT51-TG565-TG394	48-62-67			0.0006		28					F2	S. linnaeanum MM195 x S. melongena MM738		Frary et al., 2003
Morphological	Plant	PL	Plant height	ht12.1 (–)	LG12	TG36	114			0.008		18					F2	S. linnaeanum MM195 x S. melongena MM738		Frary et al., 2003
Morphological	Plant	PL	Stem hairs	sh3.1	LG3	TG585-TG619	24-58			0.0004		28					F2	S. linnaeanum MM195 x S. melongena MM738		Frary et al., 2003
Morphological	Plant	PL	Stem hairs	sh10.1 (–)	LG10	CT242	54			0.003		21					F2	S. linnaeanum MM195 x S. melongena MM738		Frary et al., 2003
Morphological	Plant	PL	Stem hairs	sh3.1	3	TG585	23,3 (23,3–31,3)				6,21**	42	Sl				F2	S. linnaeanum MM195 x S. melongena MM738		Frary et al., 2014
Morphological	Plant	PL	Stem hairs	sh10.1	10	E44/M50-268.47	68				6,63**	44	Sm				F2	S. linnaeanum MM195 x S. melongena MM738		Frary et al., 2014
Morphological	Flower	FL	Days to flowering	dtf5.2	LG5	TG394-T0801-TG468	67-80-103			0.002		23					F2	S. linnaeanum MM195 x S. melongena MM738		Frary et al., 2003
Morphological	Flower	FL	Flowers/fln	fln3.1	3	TG284	120.2				4,48*	33	Sm				F2	S. linnaeanum MM195 x S. melongena MM738		Frary et al., 2014
Morphological	Flower	FL	Flowers/fln	fln4.1	4	E39/M59-340.73-TG62	67,9 (66,4–68)				8,78**	54	Sm				F2	S. linnaeanum MM195 x S. melongena MM738		Frary et al., 2014

## Sheet: Prickles
Reported QTLs for Prickles
Trait Class	Trait	QGR	QTL name	LG	Marker	Position (cM)	Chr	Position (Mb)	p-value	LOD Score	% Expl. Var.	Additive Effect	Dominance Effect	Increase over parent (%)	Allelic Effect	Population Type	Cross	IL	Reference
Prickles	Stem prickle	PK1	sp1.1	1	C2At5g13700-T1241	56,8 (55,8–59)	1	22.52		7,22**	47	Sm				F2	S. linnaeanum MM195 x S. melongena MM738		Frary et al., 2014
Prickles	Prickles on petiole	PK2	qPP.01	1	Block3079–Block3082		1	50,51-50,55		9.78	2.96	-0.77	0.68			F2	S. melongena cv. 17C02 X cv. 17C01		Qian et al., 2021
Prickles	Leaf prickle	PK3	lp10.1 (–)	LG10	CT20-TG285	94-111	1	87.01	0.006		23					F2	S. linnaeanum MM195 x S. melongena MM738		Doganlar et al., 2002b; Doganlar et al., 2002a
Prickles	Petiole prickle	PK4	pp2.1	2	TG554-CT277	35,5 (33,1–39,4)	2	61.97		5,23**	37	Sl				F2	S. linnaeanum MM195 x S. melongena MM738		Frary et al., 2014
Prickles	Adaxial leaf prickles number	PK4		E02	3390_Pstl_L462	2.18	2	62.08	0.000525		5					GWAS			Portis et al., 2015
Prickles	Adaxial leaf prickles number	PK4		E02	21901_Pstl_L329	2.44	2	63.49	0.0011		4.9					GWAS			Portis et al., 2015
Prickles	Abaxial leaf lateral venation prickl.	PK4		E02	881_Pstl_L322	2.79	2	65.66	5.86e-08		16					GWAS			Portis et al., 2015
Prickles	Stem prickliness	PK4		E02	881_Pstl_L322	2.79	2	65.66	0.00227		6.2					GWAS			Portis et al., 2015
Prickles	Abaxial leaf central venation prickl.	PK4		E02	30734_Pstl_L376	3.29	2	69.53	6.54e-05		9.5					GWAS			Portis et al., 2015
Prickles	Abaxial leaf lateral venation prickl.	PK4		E02	30734_Pstl_L376	3.29	2	69.53	4.52e-08		16.2					GWAS			Portis et al., 2015
Prickles	Stem prickliness	PK4		E02	10910_ Pstl_L310	3.52	2	70.11	0.000263		8.3					GWAS			Portis et al., 2015
Prickles	Abaxial leaf central venation prickl.	PK4		E02	11110_ Pstl_L333	3.45	2	70.6	0.000843		7.1					GWAS			Portis et al., 2015
Prickles	Abaxial leaf lateral venation prickl.	PK4		E02	11110_ Pstl_L333	3.45	2	70.6	1.43e-13		26.5					GWAS			Portis et al., 2015
Prickles	Stem prickliness	PK4		E02	11110_Pstl_L333	3.45	2	70.6	0.0029		5.9					GWAS			Portis et al., 2015
Prickles	Adaxial leaf central venation prickl.	PK4		E02	12895_Pstl_L458	3.46	2	70.63	0.000146		8.7					GWAS			Portis et al., 2015
Prickles	Abaxial leaf central venation prickl.	PK4		E02	12895_Pstl_L458	3.46	2	70.63	8.17e-05		9.3					GWAS			Portis et al., 2015
Prickles	Abaxial leaf lateral venation prickl.	PK4		E02	12895_Pstl_L458	3.46	2	70.63	5.39e-15		29					GWAS			Portis et al., 2015
Prickles	Stem prickliness	PK4		E02	12895_Pstl_L458	3.46	2	70.63	0.00339		5.8					GWAS			Portis et al., 2015
Prickles	Flower calyx prickles	PK5	flcp3	3			3	0-88,86						180,0;240,0	0,9-1,2	IL	Solanum incanum (MM577) in S. melongena (AN-S-26)	SMI_3,1	Mangino et al., 2020
Prickles	Prickles on stem	PK5	qPS.03	3	Block100758–Block100829		3	1,94-4,36		2.4	0.97	0.01	0.26			F2	S. melongena cv. 17C02 X cv. 17C01		Qian et al., 2021
Prickles	Prickles on stem	PK6	qPS.04	4	Block127179–Block127199		4	71,07-73,35		2.16	6.68	-0.02	0.68			F2	S. melongena cv. 17C02 X cv. 17C01		Qian et al., 2021
Prickles	Flower calyx prickle	PK6	flcp6.1	6	CT146-CT106	103,6 (102,1–106)	4	76.67		14,27**	72	Sl				F2	S. linnaeanum MM195 x S. melongena MM738		Frary et al., 2014
Prickles	Prickles on stem	PK7	qPS.05	5	Block130102–Block130194		5	68,14-69,02		2.24	10.03	0.57	0.15			F2	S. melongena cv. 17C02 X cv. 17C01		Qian et al., 2021
Prickles	Flower calyx prickles	PK7	flcp5	5			5	73,03-80,3						180,0;300,0	0,9-1,5	IL	Solanum incanum (MM577) in S. melongena (AN-S-26)	SMI_5,1	Mangino et al., 2020
Prickles	Fruit calyx prickliness	PK8		E06	22611_Pstl_L331	1.96	6	5.59	0.00104		4.6					GWAS			Portis et al., 2015
Prickles	Abaxial leaf lateral venation prickl.	PK8		E06	22611_Pstl_L331	1.96	6	5.59	1,SOE-03		6.5					GWAS			Portis et al., 2015
Prickles	Stem prickliness	PK8		E06	22611_Pstl_L331	1.96	6	5.59	3.73e-05		10.1					GWAS			Portis et al., 2015
Prickles	Adaxial leaf prickles number	PK8		E06	22611_Pstl_L331	1.96	6	5.59	1,0BE-04		5.6					GWAS			Portis et al., 2015
Prickles	Abaxial leaf prickles number	PK8		E06	22611_Pstl_L331	1.96	6	5.59	1.75e-05		5.6					GWAS			Portis et al., 2015
Prickles	Fruit calyx prickliness	PK9		E06	10099_ Pstl_L464	2.12	6	18.29	0.000814		7.1					GWAS			Portis et al., 2015
Prickles	Fruit calyx prickliness	PK10		E06	13844_Pstl_L242	2.35	6	71.52	1,0BE-03		4.5					GWAS			Portis et al., 2015
Prickles	Abaxial leaf lateral venation prickl.	PK10		E06	13844_Pstl_L242	2.35	6	71.52	0.00149		6.6					GWAS			Portis et al., 2015
Prickles	Stem prickliness	PK10		E06	13844_Pstl_L242	2.35	6	71.52	0.000249		8.4					GWAS			Portis et al., 2015
Prickles	Adaxial leaf prickles number	PK10		E06	13844_Pstl_L242	2.35	6	71.52	0.000293		4.7					GWAS			Portis et al., 2015
Prickles	Abaxial leaf prickles number	PK10		E06	13844_Pstl_L242	2.35	6	71.52	2.4e-05		5.4					GWAS			Portis et al., 2015
Prickles	Fruit calyx prickliness	PK11		E06	38180_Pstl_L401	3.23	6	82.86	2.1e-05		7.7					GWAS			Portis et al., 2015
Prickles	Adaxial leaf central venation prickl.	PK11		E06	38180_Pstl_ L401	3.23	6	82.86	1.22e-10		21.2					GWAS			Portis et al., 2015
Prickles	Adaxial leaf lateral venation prickl.	PK11		E06	38180_Pstl_L401	3.23	6	82.86	1.22e-18		56.5					GWAS			Portis et al., 2015
Prickles	Abaxial leaf central venation prickl.	PK11		E06	38180_Pstl_L401	3.23	6	82.86	6.13e-10		20					GWAS			Portis et al., 2015
Prickles	Abaxial leaf lateral venation prickl.	PK11		E06	38180_Pstl_L401	3.23	6	82.86	7.51e-34		55.5					GWAS			Portis et al., 2015
Prickles	Stem prickliness	PK11		E06	38180_Pstl_L401	3.23	6	82.86	6e-15		29.3					GWAS			Portis et al., 2015
Prickles	Adaxial leaf prickles number	PK11		E06	38180_ Pstl_L401	3.23	6	82.86	7.74e-06		7.7					GWAS			Portis et al., 2015
Prickles	Abaxial leaf prickles number	PK11		E06	38180_ Pstl_L401	3.23	6	82.86	7.31e-07		8.6					GWAS			Portis et al., 2015
Prickles	Flower calyx prickle	PK11	flcp6.1	LG6	TG240-CT193-TG642	74-110-130	6	85.3	<0,0001		64					F2	S. linnaeanum MM195 x S. melongena MM738		Doganlar et al., 2002b; Doganlar et al., 2002a
Prickles	Leaf prickle	PK11	lp6.1	LG6	TG240-CT109-TG482	74-113-135	6	85.3	<0,0001		79					F2	S. linnaeanum MM195 x S. melongena MM738		Doganlar et al., 2002b; Doganlar et al., 2002a
Prickles	Petiole prickle	PK11	pp6.1	LG6	TG240-CT109-TG482	74-113-135	6	85.3	<0,0001		71					F2	S. linnaeanum MM195 x S. melongena MM738		Doganlar et al., 2002b; Doganlar et al., 2002a
Prickles	Fruit calyx prickle	PK11	ftcp6.1	LG6	TG240-TG162-TG642	74-108-130	6	85,3-91,61	<0,0001		65					F2	S. linnaeanum MM195 x S. melongena MM738		Doganlar et al., 2002b; Doganlar et al., 2002a
Prickles	Leaf prickle	PK11	lp6.1	LG6	TG365-CT109-TG482	88-113-135	6	88.33	<0,0001		62					F2	S. linnaeanum MM195 x S. melongena MM738		Doganlar et al., 2002b; Doganlar et al., 2002a
Prickles	Stem prickle	PK11	sp6.1	LG6	TG365-CT109-TG482	88-113-135	6	88.33	<0,0001		64					F2	S. linnaeanum MM195 x S. melongena MM738		Doganlar et al., 2002b; Doganlar et al., 2002a
Prickles	Stem prickle	PK11	sp6.1	LG6	TG365-TG162-TG642	88-108-130	6	88,33-91,61	<0,0001		37					F2	S. linnaeanum MM195 x S. melongena MM738		Doganlar et al., 2002b; Doganlar et al., 2002a
Prickles	Adaxial leaf central venation prickl.	PK11		E06	29662_Pstl_L255	4.13	6	88.55	0.000953		6.9					GWAS			Portis et al., 2015
Prickles	Adaxial leaf lateral venation prickl.	PK11		E06	29662_ Pstl_L255	4.13	6	88.55	3.3e-10		12.1					GWAS			Portis et al., 2015
Prickles	Abaxial leaf central venation prickl.	PK11		E06	29662_ Pstl_L255	4.13	6	88.55	0.00195		6.3					GWAS			Portis et al., 2015
Prickles	Abaxial leaf lateral venation prickl.	PK11		E06	29662_Pstl_L255	4.13	6	88.55	3.95e-06		12.2					GWAS			Portis et al., 2015
Prickles	Stem prickliness	PK11		E06	29662_Pstl_L255	4.13	6	88.55	0.000235		8.4					GWAS			Portis et al., 2015
Prickles	Prickles on stem	PK11	qPS.06	6	Block172319–Block172338		6	89,93-93,68		2.07	11.73	0.24	-0.83			F2	S. melongena cv. 17C02 X cv. 17C01		Qian et al., 2021
Prickles	Fruit calyx prickle	PK11	ftcp6.1	LG6	TG292-CT109-TG482	103-113-135	6	90.91	<0,0001		51					F2	S. linnaeanum MM195 x S. melongena MM738		Doganlar et al., 2002b; Doganlar et al., 2002a
Prickles	Prickles in stem (P-StPrick)	PK11	ps6				6	92,04-93,42		11.1					0.91	AB (BC2 and BC3)	S. melongena MEL3 X S. elaeagnifolium ELE2		Villanueva et al., 2021
Prickles	Prickles in leaf (P-LeafPrick)	PK11	pl6				6	92,04-93,42		33.08					0.82	AB (BC2 and BC3)	S. melongena MEL3 X S. elaeagnifolium ELE2		Villanueva et al., 2021
Prickles	Prickles in fruit calyx (F-CalPrick)	PK11	pc6				6	92,04-93,42		447.96					0.89	AB (BC2 and BC3)	S. melongena MEL3 X S. elaeagnifolium ELE2		Villanueva et al., 2021
Prickles	Leaf prickle	PK11	lp6.2	6	CT193-TG279	106 (103,8–106,3)	6	92.21		23,36**	87	Sl				F2	S. linnaeanum MM195 x S. melongena MM738		Frary et al., 2014
Prickles	Leaf prickle	PK11	lp6.2	6	CT193-TG279	106 (103,8–106,3)	6	92.21		22,35**	86	Sl				F2	S. linnaeanum MM195 x S. melongena MM738		Frary et al., 2014
Prickles	Petiole prickle	PK11	pp6.1	6	CT193-TG279	106 (103,8–106,3)	6	92.21		18,09**	79	Sl				F2	S. linnaeanum MM195 x S. melongena MM738		Frary et al., 2014
Prickles	Stem prickle	PK11	sp6.2	6	CT193-TG279	106 (103,8–106,3)	6	92.21		15,26**	73	Sl				F2	S. linnaeanum MM195 x S. melongena MM738		Frary et al., 2014
Prickles	Prickleness	PK11	Pl	6	SOL6046 -emd16C09		6	93,08-93,76								F2	S. melongena cv. 17C02 X cv. 17C01		Miyatake et al., 2020
Prickles	Fruit calyx prickliness	PK11		E06	36272_Pstl_L411	6.33	6	96.35	2.56e-05		7.4					GWAS			Portis et al., 2015
Prickles	Adaxial leaf central venation prickl.	PK11		E06	36272_Pstl_L411	6.33	6	96.35	4.37e-11		21.9					GWAS			Portis et al., 2015
Prickles	Adaxial leaf lateral venation prickl.	PK11		E06	36272_Pstl_L411	6.33	6	96.35	2.44e-34		55.1					GWAS			Portis et al., 2015
Prickles	Abaxial leaf central venation prickl.	PK11		E06	36272_ Pstl_L411	6.33	6	96.35	6.15e-10		19.9					GWAS			Portis et al., 2015
Prickles	Abaxial leaf lateral venation prickl.	PK11		E06	36272_Pstl_L411	6.33	6	96.35	1.4e-33		55					GWAS			Portis et al., 2015
Prickles	Stem prickliness	PK11		E06	36272_Pstl_L411	6.33	6	96.35	7e-15		29					GWAS			Portis et al., 2015
Prickles	Adaxial leaf prickles number	PK11		E06	36272_ Pstl_L411	6.33	6	96.35	7.29e-07		10.8					GWAS			Portis et al., 2015
Prickles	Abaxial leaf prickles number	PK11		E06	36272_ Pstl_L411	6.33	6	96.35	4.75e-07		9.5					GWAS			Portis et al., 2015
Prickles	Stem prickliness	PK11		E06	30320_ Pstl_L251	6.34	6	96.62	0.00258		6.1					GWAS			Portis et al., 2015
Prickles	Lead Prickle Number	PK12	lpn7.1	E07		68,32–69,38	7	5,93-81,98		2.42	9.69	0.65	0.24			F2	S. melongena cv. 1836 X S.linneanum cv. 1809		Wei et al., 2020
Prickles	Fruit calix prickliness (0–3)	PK13	fcpriE07.ML	7	9876_PstI_L439	30,08 (27–33)	7	95,56-95,56		4.25	11.8	0.21	0.16			F2	S. melongena 305E40 x S. melongena 67/3		Portis et al., 2014
Prickles	Fruit calix prickliness (0–3)	PK13	fcpriE07.MT	7	9876_PstI_L439	30,08 (27.5–32)	7	95,56-95,56		4.79	12.8	0.23	0.14			F2	S. melongena 305E40 x S. melongena 67/3		Portis et al., 2014
Prickles	Abaxial leaf lateral venation prickl.	PK13		E07	37949_Pstl_L437	1.41	7	98.24	9.19e-05		9.3					GWAS			Portis et al., 2015
Prickles	Fruit calyx prickliness	PK13		E07	12480_Pstl_ L414	2.64	7	103.33	0.00136		8					GWAS			Portis et al., 2015
Prickles	Adaxial leaf central venation prickl.	PK13		E07	12480_Pstl_L414	2.64	7	103.33	0.000128		8.9					GWAS			Portis et al., 2015
Prickles	Adaxial leaf lateral venation prickl.	PK13		E07	12480_ Pstl_L414	2.64	7	103.33	4.18e-06		12					GWAS			Portis et al., 2015
Prickles	Abaxial leaf central venation prickl.	PK13		E07	12480_Pstl_L414	2.64	7	103.33	8.77e-05		9.3					GWAS			Portis et al., 2015
Prickles	Abaxial leaf lateral venation prickl.	PK13		E07	12480_ Pstl_L414	2.64	7	103.33	2.62e-07		14.8					GWAS			Portis et al., 2015
Prickles	Stem prickliness	PK13		E07	12480_Pstl_L414	2.64	7	103.33	1.15e-05		11.3					GWAS			Portis et al., 2015
Prickles	Adaxial leaf prickles number	PK13		E07	12480_Pstl_L414	2.64	7	103.33	0.000217		4.8					GWAS			Portis et al., 2015
Prickles	Abaxial leaf prickles number	PK13		E07	12480_Pstl_L414	2.64	7	103.33	1.31e-05		5.7					GWAS			Portis et al., 2015
Prickles	Fruit calyx prickliness	PK14		E08	23395_ Pstl_L228	0.04	8	1.9	0.000108		6.7					GWAS			Portis et al., 2015
Prickles	Adaxial leaf central venation prickl.	PK14		E08	23395_Pstl_L228	0.04	8	1.9	0.00159		6.5					GWAS			Portis et al., 2015
Prickles	Adaxial leaf lateral venation prickl.	PK14		E08	23395_Pstl_L228	0.04	8	1.9	0.000107		9.1					GWAS			Portis et al., 2015
Prickles	Abaxial leaf central venation prickl.	PK14		E08	23395_Pstl_L228	0.04	8	1.9	0.00168		6.6					GWAS			Portis et al., 2015
Prickles	Abaxial leaf lateral venation prickl.	PK14		E08	23395_Pstl_L228	0.04	8	1.9	0.000145		9					GWAS			Portis et al., 2015
Prickles	Stem prickliness	PK14		E08	23395_Pstl_L228	0.04	8	1.9	5.49e-05		9.9					GWAS			Portis et al., 2015
Prickles	Adaxial leaf prickles number	PK14		E08	23395_ Pstl_L228	0.04	8	1.9	0.0012		4.9					GWAS			Portis et al., 2015
Prickles	Abaxial leaf prickles number	PK14		E08	23395_ Pstl_L228	0.04	8	1.9	0.000339		5.2					GWAS			Portis et al., 2015
Prickles	Prickles on stem	PK15	qPS.08	8	Block211580–Block211741		8	41,83-42,53		2.19	3.46	0.32	0.2			F2	S. melongena cv. 17C02 X cv. 17C01		Qian et al., 2021
Prickles	Leaf prickliness (0–3)	PK16	lepriE08.ML	8	1466_PstI_L388	0 (0–0.5)	8	60,51-60,51		5.95	16.2	0.1	–0.04			F2	S. melongena 305E40 x S. melongena 67/3		Portis et al., 2014
Prickles	Leaf prickliness (0–3)	PK16	lepriE08.MT	8	1466_PstI_L388	0 (0–0.5)	8	60,51-60,51		5.34	14.6	0.11	−0.04			F2	S. melongena 305E40 x S. melongena 67/3		Portis et al., 2014
Prickles	Stem prickliness	PK17		E08	27485_Pstl_L286	0.88	8	81.51	0.000222		8.4					GWAS			Portis et al., 2015
Prickles	Lead Prickle Number	PK17	lpn8.1	E08		68,58–71,00	8	83,03-88,14		2.44	7.39	-0.6	-0.17			F2	S. melongena cv. 1836 X S.linneanum cv. 1809		Wei et al., 2020
Prickles	Fruit calyx prickliness	PK17		E08	6414_Pstl_L387	2.23	8	85.55	0.00147		8.1					GWAS			Portis et al., 2015
Prickles	Adaxial leaf central venation prickl.	PK17		E08	6414_Pstl_L387	2.23	8	85.55	0.000138		8.8					GWAS			Portis et al., 2015
Prickles	Adaxial leaf lateral venation prickl.	PK17		E08	6414_Pstl_L387	2.23	8	85.55	3.16e-06		12.2					GWAS			Portis et al., 2015
Prickles	Abaxial leaf central venation prickl.	PK17		E08	6414_Pst _L387	2.23	8	85.55	0.000279		8.2					GWAS			Portis et al., 2015
Prickles	Abaxial leaf lateral venation prickl.	PK17		E08	6414_Pstl_L387	2.23	8	85.55	3.31e-07		14.5					GWAS			Portis et al., 2015
Prickles	Stem prickliness	PK17		E08	6414_Pstl_L387	2.23	8	85.55	1.32e-05		11.1					GWAS			Portis et al., 2015
Prickles	Adaxial leaf prickles number	PK17		E08	6414_Pstl_L387	2.23	8	85.55	0.000316		4.7					GWAS			Portis et al., 2015
Prickles	Abaxial leaf prickles number	PK17		E08	6414_Pstl_L387	2.23	8	85.55	1.15e-05		5.3					GWAS			Portis et al., 2015
Prickles	Abaxial leaf lateral venation prickl.	PK17		E08	11486_Pstl_L345	1.89	8	86.56	0.00065		7.4					GWAS			Portis et al., 2015
Prickles	Stem prickliness	PK17		E08	11486_Pstl_L345	1.89	8	86.56	4,0BE-03		5.6					GWAS			Portis et al., 2015
Prickles	Abaxial leaf lateral venation prickl.	PK17		E08	31090_Pstl_L254	1.67	8	87.1	3.28e-05		10.2					GWAS			Portis et al., 2015
Prickles	Stem prickliness	PK17		E08	31248_ Pstl_L288	2.4	8	88.39	0.000269		8.2					GWAS			Portis et al., 2015
Prickles	Stem prickliness	PK17		E08	27411_Pstl_L222	2.34	8	88.69	0.000195		8.5					GWAS			Portis et al., 2015
Prickles	Fruit calyx prickle	PK18	ftcp11.1 (–)	LG11	T0408-TG194	18-26	11	3,27-3,73	0.008		19					F2	S. linnaeanum MM195 x S. melongena MM738		Doganlar et al., 2002b; Doganlar et al., 2002a
Prickles	Fruit calyx prickle	PK19	ftcp11.2 (–)	LG11	CT175-TG339	109-114	11	102,07-102,36	0.003		34					F2	S. linnaeanum MM195 x S. melongena MM738		Doganlar et al., 2002b; Doganlar et al., 2002a
Prickles	Prickles on calyx	PK20	qPC.12	12	Block277423–Block277441		12	72,27-72,34		9.96	30.42	1.4	0.51			F2	S. melongena cv. 17C02 X cv. 17C01		Qian et al., 2021
Prickles	Fruit calyx prickle	PK	ftcp9.1	LG9	TG328	112			0.006		29					F2	S. linnaeanum MM195 x S. melongena MM738		Doganlar et al., 2002b; Doganlar et al., 2002a
Prickles	Fruit calyx prickle	PK	ftcp6.1	6	TG292-CT146	102,1 (98,8–102,1)				11,83**	66	Sl				F2	S. linnaeanum MM195 x S. melongena MM738		Frary et al., 2014
Prickles	Fruit calyx prickle	PK	ftcp6.2	6	CT193-CT109	106 (103,8–106,2)				8,38**	69	Sl				F2	S. linnaeanum MM195 x S. melongena MM738		Frary et al., 2014
Prickles	Leaf prickle	PK	lp2.1	2	CD11-C2At2g34560	25,7 (24,7–26,3)				5,98**	41	Sl				F2	S. linnaeanum MM195 x S. melongena MM738		Frary et al., 2014
Prickles	Leaf prickle	PK	lp3.1	3	TG585	23,3 (23,3–36,1)				10,28**	59	Sl				F2	S. linnaeanum MM195 x S. melongena MM738		Frary et al., 2014
Prickles	Leaf prickle	PK	lp6.1	6	CT119	10,9 (9,7–12,3)				4,84*	34	Sm				F2	S. linnaeanum MM195 x S. melongena MM738		Frary et al., 2014
Prickles	Prickles on leaf	PK	qPL.09	9	Block215137–Block215154					2.88	13.26	2	-2.72			F2	S. melongena cv. 17C02 X cv. 17C01		Qian et al., 2021
Prickles	Stem prickle	PK	sp3.1	3	TG585	23,3 (23,3–40)				6,87**	45	Sl				F2	S. linnaeanum MM195 x S. melongena MM738		Frary et al., 2014
Prickles	Stem prickle	PK	sp6.1	6	TG292-CT146	102,1 (98,8–102,1)				12,00**	65	Sl				F2	S. linnaeanum MM195 x S. melongena MM738		Frary et al., 2014

## Sheet: Parthenocarpy_MaleSterility
Reported QTLs for Parthenocarpy and Male Sterility
Trait Class	Subclass	QGR	Trait	QTL name	LG	Marker	Position (cM)	Chr	Position (Mb)	p-value	LOD Score	% Expl. Var.	Additive Effect	Dominance Effect	Increase over parent (%)	Allelic Effect	Population Type	Cross	IL	Reference
Parthenocarpy/Male Sterility	Parthenocarpy	PT1	Parthenocarpy	Cop3.1	3	emh11M23-SOL4087	40,2 (37,8-58,4)	3	69,33-80,65		3	10.6	−12,1	−15,6			F2 (NAF2)	S. melongena Nakate-Shinkuro x S. melongena AE-P03		Miyatake et al., 2012
Parthenocarpy/Male Sterility	Parthenocarpy	PT1	Parthenocarpy	Cop3.1	3	emh11M23-SOL4087	40,2 (37,8-58,4)	3	69,33-80,65		3	10.6	−12,1	−15,6			F2 (NAF2)	S. melongena Nakate-Shinkuro x S. melongena AE-P03		Miyatake et al., 2012
Parthenocarpy/Male Sterility	Parthenocarpy	PT1	Parthenocarpy	Cop3.1	3	SOL4087-est_ls502j22	23,4 (20,1-27,9)	3	80,66-81,81		4.2	6.3	−11,2	10.9			F2 (ALF2)	S. melongena LS1934 x S. melongena AE-P03		Miyatake et al., 2012
Parthenocarpy/Male Sterility	Parthenocarpy	PT1	Parthenocarpy	Cop3.1	3	SOL4087-est_ls502j22	23,4 (20,1-27,9)	3	80,66-81,81		4.2	6.3	−11,2	10.9			F2 (ALF2)	S. melongena LS1934 x S. melongena AE-P03		Miyatake et al., 2012
Parthenocarpy/Male Sterility	Parthenocarpy	PT2	Parthenocarpy	Cop8.1	8	emh11J10-emf21H22	59,0 (67,8-58,8)	8	73,79-79,21		7.9	29.7	−25,5	−1,6			F2 (NAF2)	S. melongena Nakate-Shinkuro x S. melongena AE-P03		Miyatake et al., 2012
Parthenocarpy/Male Sterility	Parthenocarpy	PT2	Parthenocarpy	Cop8.1	8	emh11J10-emf21H22	59,0 (67,8-58,8)	8	73,79-79,21		7.9	29.7	−25,5	−1,6			F2 (NAF2)	S. melongena Nakate-Shinkuro x S. melongena AE-P03		Miyatake et al., 2012
Parthenocarpy/Male Sterility	Parthenocarpy	PT	Parthenocarpy	Cop8.1	8	est_cpa03j24-SOL7071	42,9 (42,6-48,2)				23.8	45.7	−30,7	11.9			F2 (ALF2)	S. melongena LS1934 x S. melongena AE-P03		Miyatake et al., 2012
Parthenocarpy/Male Sterility	Parthenocarpy	PT	Parthenocarpy	Cop8.1	8	est_cpa03j24-SOL7071	42,9 (42,6-48,2)				23.8	45.7	−30,7	11.9			F2 (ALF2)	S. melongena LS1934 x S. melongena AE-P03		Miyatake et al., 2012

## Sheet: Fruit-related
Reported QTLs for Fruit-related traits
Trait Class	Subclass	QGR	Trait	QTL name	LG	Marker	Position (cM)	Chr	Position (Mb)	p-value	LOD Score	% Expl. Var.	Additive Effect	Dominance Effect	Increase over parent (%)	Allelic Effect	Population Type	Cross	IL	Reference
Fruit-related	Productivity	PR	Total yield av. fruit weight (gr)	tyfwE02.MT	2	30889_PstI_L365	10,36 (9.8–10.4)	0	1.55		6.01	11.8	−12.49	−1.60			F2	S. melongena 305E40 x S. melongena 67/3		Portis et al., 2014
Fruit-related	Shape	SH	Fruit shape	fsE04.MT	4	22721_PstI_L464	114,14 (111–115)	0	6.4		4.23	4.7	0.07	−0.12			F2	S. melongena 305E40 x S. melongena 67/3		Portis et al., 2014
Fruit-related	Shape	SH	Fruit length		E10	2661_Pstl_L298	5.28	0	14.66	0.000451		5.3					GWAS			Portis et al., 2015
Fruit-related	Shape	SH	Fruit shape		E10	2661_Pstl_L298	5.28	0	14.66	0.000481		5.2					GWAS			Portis et al., 2015
Fruit-related	Shape	SH	Fruit curvature		E10	2661_Pstl_L298	5.28	0	14.66	0.000376		6					GWAS			Portis et al., 2015
Fruit-related	Shape	SH	Outer fruit firmness		E10	2661_Pstl_L298	5.28	0	14.66	7 16E-04		5.8					GWAS			Portis et al., 2015
Fruit-related	Shape	SH	lnner fruit firmness		E10	2661_Pstl_L298	5.28	0	14.66	0.000119		9.2					GWAS			Portis et al., 2015
Fruit-related	Shape	SH	Fruit diameter max position		E09	15119_Pstl_L422	2.72	0	16.98	0.000623		5.3					GWAS			Portis et al., 2015
Fruit-related	Shape	SH	lnner fruit firmness		E09	15119_Pstl_L422	2.72	0	16.98	1.29e-05		11.3					GWAS			Portis et al., 2015
Fruit-related	Shape	SH1	Fruit length (cm)	flE01.ML*	1	645_PstI_L326	117,24 (113–118)	1	0.48		8.78	12	0.95	0.28			F2	S. melongena 305E40 x S. melongena 67/3		Portis et al., 2014
Fruit-related	Shape	SH1	Fruit shape	fsE01.MT	1	645_PstI_L326	117,24 (114–118)	1	0.48		5.69	6.4	0.14	0.01			F2	S. melongena 305E40 x S. melongena 67/3		Portis et al., 2014
Fruit-related	Productivity	PR1	Fruit weight		E01	27031_Pstl_ L365	4.64	1	2.16	4.73e-05		6.1					GWAS			Portis et al., 2015
Fruit-related	Shape	SH1	Fruit length		E01	27031_Pstl_L365	4.64	1	2.16	0.000382		5					GWAS			Portis et al., 2015
Fruit-related	Shape	SH1	Fruit diameter 1/5		E01	27031_Pstl_L365	4.64	1	2.16	1.02e-05		6.9					GWAS			Portis et al., 2015
Fruit-related	Shape	SH1	Fruit diameter 1/3		E01	27031_Pstl_L365	4.64	1	2.16	6.16e-06		6.4					GWAS			Portis et al., 2015
Fruit-related	Shape	SH1	Fruit diameter 3/5		E01	27031_ Pstl_L365	4.64	1	2.16	1.38e-06		7.2					GWAS			Portis et al., 2015
Fruit-related	Shape	SH1	Fruit diameter max		E01	27031_Pstl_L365	4.64	1	2.16	2.69e-06		6.6					GWAS			Portis et al., 2015
Fruit-related	Shape	SH1	Fruit shape		E01	27031_Pstl_L365	4.64	1	2.16	1,9BE-05		8.5					GWAS			Portis et al., 2015
Fruit-related	Shape	SH1	Fruit curvature		E01	27031_Pstl_L365	4.64	1	2.16	8.11e-05		7.5					GWAS			Portis et al., 2015
Fruit-related	Quality	QL1	lnner fruit firmness		E01	27031_ Pstl_L365	4.64	1	2.16	0.00146		5.2					GWAS			Portis et al., 2015
Fruit-related	Metabolites	MT1	Chlorogenic acid peak area (CGA-Area)	ca1				1	3,58-3,99		19.13					−20,1 (%)	AB (BC2 and BC3)	S. melongena MEL3 X S. elaeagnifolium ELE2		Villanueva et al., 2021
Fruit-related	Metabolites	MT1	Phenolic acids pattern (TP-Pattern)	cp1				1	3,58-3,99		416.14					0.88	AB (BC2 and BC3)	S. melongena MEL3 X S. elaeagnifolium ELE2		Villanueva et al., 2021
Fruit-related	Shape	SH2	Fruit shape	frsE01.ML	1	10041_PstI_L364	118,3 (117–122)	1	8.29		9.79	9.4	0.18	0.01			F2	S. melongena 305E40 x S. melongena 67/3		Portis et al., 2014
Fruit-related	Shape	SH2	Fruit diameter	fd1.1	LG1	TG273-TG607	94-116	1	13,02-20,94	0.002		23					F2	S. linnaeanum MM195 x S. melongena MM738		Doganlar et al., 2002b; Doganlar et al., 2002a
Fruit-related	Quality	QL2	Outer fruit firmness (kg/cm2)	outfirE01.MT	1	18786_PstI_L359	69,55 (63–72)	1	18.44		5.17	12	0.34	0.12			F2	S. melongena 305E40 x S. melongena 67/3		Portis et al., 2014
Fruit-related	Metabolites	MT2	Quinic acid	QAE01.MT	1	1635_SgrAl_L209	59,021 (58,7-62,5)	1	21.93		6.63	16.4	-1161.18	-1238.28			F2	S. melongena 305E40 x S. melongena 67/3		Toppino et al., 2016
Fruit-related	Shape	SH2	Fruit Lenght	fl1.1	E01		65,80–66,01	1	22,42-33,27		3.44	12	−3,09	-5.84			F2	S. melongena cv. 1836 X S.linneanum cv. 1809		Wei et al., 2020
Fruit-related	Shape	SH2	Eccentricity Area Index	eca1	1			1	22,42-33,36						-4,40;-8,70	-0,01;-0,02	IL	Solanum incanum (MM577) in S. melongena (AN-S-26)	SMI_1,1,SMI_1,3	Mangino et al., 2021
Fruit-related	Shape	SH2	Proximal Fruit Blockiness	pfb1	1			1	22,42-33,36						-15,45;-18,82	-0,05;-0,06	IL	Solanum incanum (MM577) in S. melongena (AN-S-26)	SMI_1,1,SMI_1,3	Mangino et al., 2021
Fruit-related	Shape	SH2	Rectangular	rec1	1			1	22,42-33,36						-9,36;-6,55	-0,02;-0,02	IL	Solanum incanum (MM577) in S. melongena (AN-S-26)	SMI_1,1,SMI_1,3	Mangino et al., 2021
Fruit-related	Shape	SH2	Fruit diameter 1/4		E01	15563_Pstl_L382	2.44	1	24.19	0.000263		5					GWAS			Portis et al., 2015
Fruit-related	Shape	SH2	Fruit diameter 1/2		E01	15563_Pstl_L382	2.44	1	24.19	0.000446		5					GWAS			Portis et al., 2015
Fruit-related	Shape	SH2	Fruit diameter 3/4		E01	15563_ Pstl_L382	2.44	1	24.19	1.02e-05		7.9					GWAS			Portis et al., 2015
Fruit-related	Shape	SH2	Fruit diameter max		E01	15563_Pstl_L382	2.44	1	24.19	0.000455		5					GWAS			Portis et al., 2015
Fruit-related	Shape	SH2	Fruit shape		E01	15563_Pstl_L382	2.44	1	24.19	0.000221		5.8					GWAS			Portis et al., 2015
Fruit-related	Shape	SH3	Fruit Shape (FL/FD)	fs1.2	E01		91,93–92,46	1	50,51-65,3		3.15	8.71	0.11	-0.15			F2	S. melongena cv. 1836 X S.linneanum cv. 1809		Wei et al., 2020
Fruit-related	Shape	SH3	Fruit Shape (FL/FD)	fs1.1	E01		87,87–88,58	1	71,55-103,42		3.18	6.92	0.09	-0.14			F2	S. melongena cv. 1836 X S.linneanum cv. 1809		Wei et al., 2020
Fruit-related	Productivity	PR2	Fruit/infructescence	ftn10.1	LG10	TG241-CD72A-TG285	86-94-111	1	82,5-87,01	0.0007		26					F2	S. linnaeanum MM195 x S. melongena MM738		Frary et al., 2003
Fruit-related	Shape	SH3	Fruit Shape (FL/FD)	fs1.3	E01		94,23–94,47	1	88,39-89,11		3.16	10.92	0.12	-0.16			F2	S. melongena cv. 1836 X S.linneanum cv. 1809		Wei et al., 2020
Fruit-related	Productivity	PR3	Fruit weight	fw1.1	1	C2At5g51970-T0343	0 (0–2,5)	1	112.86		7,83**	50	Sm				F2	S. linnaeanum MM195 x S. melongena MM738		Frary et al., 2014
Fruit-related	Productivity	PR4	Speed of emergence index	sei2.2	E2	CH02_63996392	176.24	2	11,01-11,07		4.29	7.6	5.109				RIL	S. melongena cv. 305E40 X cv. 67/3		Toppino et al., 2020
Fruit-related	Shape	SH4	Circular	cir2	2			2	15,4-77,05						-25,05;-54,96	-0,02;-0,05	IL	Solanum incanum (MM577) in S. melongena (AN-S-26)	SMI_2,4	Mangino et al., 2021
Fruit-related	Shape	SH4	Curved Fruit Shape Index	cfs2	2			2	15,4-77,05						-13,31;-30,44	-0,11;-0,28	IL	Solanum incanum (MM577) in S. melongena (AN-S-26)	SMI_2,4	Mangino et al., 2021
Fruit-related	Shape	SH4	Fruit Shape Index External I	fseI2	2			2	15,4-77,05						-15,17;-29,99	-0,12;-0,27	IL	Solanum incanum (MM577) in S. melongena (AN-S-26)	SMI_2,4	Mangino et al., 2021
Fruit-related	Shape	SH4	Fruit Shape Index External II	fseII2	2			2	15,4-77,05						-13,8;-32,97	-0,11;-0,3	IL	Solanum incanum (MM577) in S. melongena (AN-S-26)	SMI_2,4	Mangino et al., 2021
Fruit-related	Productivity	PR5	Early yield (gr)	eyE02.MT	2	At1g30580	5,9 (5.2–7)	2	17.47		9.02	21.5	−353.63	563.67			F2	S. melongena 305E40 x S. melongena 67/3		Portis et al., 2014
Fruit-related	Productivity	PR5	Total yield (gr)	tyE02.MT	2	At1g30580	5,91 (5–7.1)	2	17.47		9.16	23.7	−881.9	1060.6			F2	S. melongena 305E40 x S. melongena 67/3		Portis et al., 2014
Fruit-related	Productivity	PR5	Total yield fruit number	tyfnE02.ML	2	At1g30580	5,91 (5.1–7)	2	17.47		24.78	51.9	−11.15	9.36			F2	S. melongena 305E40 x S. melongena 67/3		Portis et al., 2014
Fruit-related	Productivity	PR6	Early yield av. fruit weight (gr)	eyfwE02.MT	2	17824_PstI_L385	8,63 (8.5–8.7)	2	36.54		6.13	12.8	−224.54	254.48			F2	S. melongena 305E40 x S. melongena 67/3		Portis et al., 2014
Fruit-related	Productivity	PR7	Early yield (gr)	eyE02.ML	2	raits and Productivi	8,84 (8.6–8.9)	2	42.7		24.24	51.3	−986,920	800.7			F2	S. melongena 305E40 x S. melongena 67/3		Portis et al., 2014
Fruit-related	Productivity	PR7	Early yield (gr)	eyfnE02.ML	2	19677_PstI_L468	8,84 (8.6–8.9)	2	42.7		20.65	45.6	−379.92	363.64			F2	S. melongena 305E40 x S. melongena 67/3		Portis et al., 2014
Fruit-related	Productivity	PR7	Early yield fruit number	eyfwE02.ML	2	19677_PstI_L468	8,84 (8.6–8.9)	2	42.7		23.17	35.9	−327.46	174.76			F2	S. melongena 305E40 x S. melongena 67/3		Portis et al., 2014
Fruit-related	Productivity	PR7	Total yield (gr)	tyE02.ML	2	19677_PstI_L468	8,84 (8.6–8.9)	2	42.7		25.6	53	−2,856.6	2079.2			F2	S. melongena 305E40 x S. melongena 67/3		Portis et al., 2014
Fruit-related	Productivity	PR7	Total yield av. fruit weight (gr)	tyfwE02.ML	2	19677_PstI_L468	8,84 (8.6–8.9)	2	42.7		20.38	31.1	−27.11	12.76			F2	S. melongena 305E40 x S. melongena 67/3		Portis et al., 2014
Fruit-related	Shape	SH4	Fruit diameter 1/2(cm)	fd1/2E02.ML	2	19677_PstI_L468	8,84 (8.6–8.9)	2	42.7		17.24	21.7	–0.64	0.33			F2	S. melongena 305E40 x S. melongena 67/3		Portis et al., 2014
Fruit-related	Shape	SH4	Fruit diameter 3/4(cm)	fd3/4E02.ML	2	19677_PstI_L468	8,84 (8.6–8.9)	2	42.7		20.26	38.2	−0.69	0.32			F2	S. melongena 305E40 x S. melongena 67/3		Portis et al., 2014
Fruit-related	Shape	SH4	Fruit diameter 3/4(cm)	fd3/4E02.MT	2	19677_PstI_L468	8,84 (8.6–8.9)	2	42.7		5.82	12.8	−0.33	0.2			F2	S. melongena 305E40 x S. melongena 67/3		Portis et al., 2014
Fruit-related	Shape	SH4	Fruit diameter max (cm)	fdmaxE02.ML	2	19677_PstI_L468	8,84 (8.6–8.9)	2	42.7		19.42	30.2	−0.73	0.33			F2	S. melongena 305E40 x S. melongena 67/3		Portis et al., 2014
Fruit-related	Shape	SH4	Fruit diameter max (cm)	fdmaxE02.MT	2	19677_PstI_L468	8,84 (8.6–8.9)	2	42.7		6.08	13.1	−0.34	0.2			F2	S. melongena 305E40 x S. melongena 67/3		Portis et al., 2014
Fruit-related	Productivity	PR7	Fruit weight	fwE02.ML	2	19677_PstI_L468	8,84 (8.6–8.8)	2	42.7		21.16	40	−53.87	27.88			F2	S. melongena 305E40 x S. melongena 67/3		Portis et al., 2014
Fruit-related	Productivity	PR7	Fruit weight	fwE02.MT	2	19677_PstI_L468	8,84 (8.6–8.9)	2	42.7		22	34.7	−36.50	17.48			F2	S. melongena 305E40 x S. melongena 67/3		Portis et al., 2014
Fruit-related	Productivity	PR7	Speed of emergence index	sei2.1	E2	CH02_54633733	204.18	2	44,65-44,71		5.23	10.4	-5.689				RIL	S. melongena cv. 305E40 X cv. 67/3		Toppino et al., 2020
Fruit-related	Metabolites	MT3	Dry matter (%)	DME02.ML	2	C2_At1g60640	13,861 (12,5-14)	2	49.67		4.27	11.9	0.221	-0.414			F2	S. melongena 305E40 x S. melongena 67/3		Toppino et al., 2016
Fruit-related	Shape	SH4	Fruit length (cm)	flE02.ML	2	C2_At1g60640	13,86 (10.5–14.8)	2	49.67		8	10.8	–0.66	1.04			F2	S. melongena 305E40 x S. melongena 67/3		Portis et al., 2014
Fruit-related	Metabolites	MT4	Shikimic acid	SAE02.ML	2	21901_Pstl_L329	58,272 (57,662,2)	2	63.49		4.67	12.1	97.214	7.385			F2	S. melongena 305E40 x S. melongena 67/3		Toppino et al., 2016
Fruit-related	Shape	SH4	Fruit length	fl2.1	LG2	TG469-orfx-CT24	64-85-99	2	71.73	0.0004		29					F2	S. linnaeanum MM195 x S. melongena MM738		Doganlar et al., 2002b; Doganlar et al., 2002a
Fruit-related	Shape	SH4	Fruit Shape Index Internal	fsi2	2			2	73,44-77,05						-13,54;-31,78	-0,11;-0,28	IL	Solanum incanum (MM577) in S. melongena (AN-S-26)	SMI_2,4	Mangino et al., 2021
Fruit-related	Quality	QL3	Outer fruit firmness (kg/cm2)	outfirE02b.ML	2	37035_PstI_L438	102,31 (102.2–102.3)	2	73.83		4.34	8.1	164.65	9.25			F2	S. melongena 305E40 x S. melongena 67/3		Portis et al., 2014
Fruit-related	Quality	QL3	Outer fruit firmness		E02	20483_ Pstl_L367	4.08	2	74.85	0.000911		5.2					GWAS			Portis et al., 2015
Fruit-related	Shape	SH4	Fruit diameter 3/6		E02	17960_ Pstl_L439	4.36	2	75.36	9,0BE-04		7.3					GWAS			Portis et al., 2015
Fruit-related	Shape	SH4	Fruit shape		E02	17960_Pstl_L439	4.36	2	75.36	0.000415		5.8					GWAS			Portis et al., 2015
Fruit-related	Shape	SH5	Fruit Diameter	fd3.1	E03		44,28–44,43	3	3,91-4,31		2.36	11.98	−1,31	-3.66			F2	S. melongena cv. 1836 X S.linneanum cv. 1809		Wei et al., 2020
Fruit-related	Shape	SH6	Fruit Diameter	fd3.2	E03		69,81–70,40	3	14,19-66,96		2.36	8.5	−0,60	-3.38			F2	S. melongena cv. 1836 X S.linneanum cv. 1809		Wei et al., 2020
Fruit-related	Shape	SH7	Fruit Shape (FL/FD)	fs3.1	E03		44,98–45,32	3	77,58-80,2		3.36	10.76	-0.14	-0.08			F2	S. melongena cv. 1836 X S.linneanum cv. 1809		Wei et al., 2020
Fruit-related	Productivity	PR8	Fruit weight	fw2	3			3	78,53-84,36						-39,5;-39,1	-12,64;-14,45 (g)	IL	Solanum incanum (MM577) in S. melongena (AN-S-26)	SMI_2,4	Mangino et al., 2020
Fruit-related	Shape	SH7	Circular	cir3	3			3	80,72-88,86						-14,08;-21,66	-0,01;-0,02	IL	Solanum incanum (MM577) in S. melongena (AN-S-26)	SMI_3,1,SMI_3,5	Mangino et al., 2021
Fruit-related	Shape	SH7	Curved Fruit Shape Index	cfs3	3			3	80,72-88,86						-7,8;-11,64	-0,07;-0,11	IL	Solanum incanum (MM577) in S. melongena (AN-S-26)	SMI_3,1,SMI_3,5	Mangino et al., 2021
Fruit-related	Shape	SH7	Fruit Shape Index External I	fseI3	3			3	80,72-88,86						-7,79;-10,71	-0,06;-0,09	IL	Solanum incanum (MM577) in S. melongena (AN-S-26)	SMI_3,1,SMI_3,5	Mangino et al., 2021
Fruit-related	Shape	SH7	Fruit Shape Index External II	fsi3	3			3	80,72-88,86						-6,66;-11,25	-0,06;-0,1	IL	Solanum incanum (MM577) in S. melongena (AN-S-26)	SMI_3,1,SMI_3,5	Mangino et al., 2021
Fruit-related	Shape	SH7	Fruit Shape Index Internal		3			3	80,72-88,86						-7,73;-10,54	-0,06;-0,09	IL	Solanum incanum (MM577) in S. melongena (AN-S-26)	SMI_3,1, SMI_3,5	Mangino et al., 2021
Fruit-related	Shape	SH7	Fruit diameter 1/2(cm)	fd1/2E03b.ML	3	22182_PstI_L472	65,97 (63–66)	3	85.34		4.35	4.3	−0.30	−0.21			F2	S. melongena 305E40 x S. melongena 67/3		Portis et al., 2014
Fruit-related	Productivity	PR8	Total yield av. fruit weight (gr)	tyfwE03.MT	3	26056_PstI_L368	134,99 (132.5–135)	3	85.97		4.57	8.8	−9.72	1.13			F2	S. melongena 305E40 x S. melongena 67/3		Portis et al., 2014
Fruit-related	Productivity	PR8	Fruit weight		E03	26056_Pstl_L368	5.65	3	85.97	4.51e-05		5.5					GWAS			Portis et al., 2015
Fruit-related	Productivity	PR8	Fruit weight	fwE03.MT	3	26056_PstI_L368	134,99 (132.5–135)	3	85.97		9.82	12.8	−19.89	3.61			F2	S. melongena 305E40 x S. melongena 67/3		Portis et al., 2014
Fruit-related	Quality	QL4	Outer fruit firmness (kg/cm2)	outfirE03.ML	3	8670_PstI_L319	76,97 (75–77)	3	88.62		4.31	7.8	−173.50	8.03			F2	S. melongena 305E40 x S. melongena 67/3		Portis et al., 2014
Fruit-related	Quality	QL4	Fruit glossiness		E03	3687_PstI_L304	104	3	90.82	0.000487		6					GWAS			Cericola et al., 2014
Fruit-related	Quality	QL4	lnner fruit firmness		E03	20727_ Pstl_L369	3.96	3	91.92	0.00159		6.6					GWAS			Portis et al., 2015
Fruit-related	Quality	QL4	Flesh green ring		E03	20727_ Pstl_L369	3.96	3	91.92	0.000805		7.3					GWAS			Portis et al., 2015
Fruit-related	Shape	SH7	Fruit length (cm)	flE03.ML	3	20727_PstI_L369	94,67 (92.9–95.6)	3	91.92		12.37	17.8	1.16	0.64			F2	S. melongena 305E40 x S. melongena 67/3		Portis et al., 2014
Fruit-related	Shape	SH7	Fruit length (cm)	flE03.MT	3	20727_PstI_L369	94,67 (93–95.7)	3	91.92		6.3	11.5	0.82	0.42			F2	S. melongena 305E40 x S. melongena 67/3		Portis et al., 2014
Fruit-related	Shape	SH7	Fruit shape	fsE03a.ML	3	20727_PstI_L369	94,67 (93–95)	3	91.92		15.6	16.3	0.25	0.14			F2	S. melongena 305E40 x S. melongena 67/3		Portis et al., 2014
Fruit-related	Shape	SH7	Fruit shape	fsE03.MT*	3	20727_PstI_L369	94,67 (93–95.7)	3	91.92		20	28.2	0.29	0.14			F2	S. melongena 305E40 x S. melongena 67/3		Portis et al., 2014
Fruit-related	Quality	QL4	lnner fruit firmness		E03	14446_Pstl_L429	3.9	3	92.27	0.00152		6.7					GWAS			Portis et al., 2015
Fruit-related	Metabolites	MT5	Soluble solid content	SSCE03.MT	3	26128_Psll_L421	92,972 (92,9-93,9)	3	92.32		6.65	14.7	1.839	-0.096			F2	S. melongena 305E40 x S. melongena 67/3		Toppino et al., 2016
Fruit-related	Quality	QL4	lnner fruit firmness		E03	26128_Pstl_L421	3.9	3	92.32	0.00145		6.7					GWAS			Portis et al., 2015
Fruit-related	Productivity	PR9	Fruit weight		E03	7721_Pstl_L402	4.6	3	93.38	8.5e-05		5					GWAS			Portis et al., 2015
Fruit-related	Shape	SH7	Fruit diameter 3/8		E03	7721_Pstl_L402	4.6	3	93.38	0.000487		7.4					GWAS			Portis et al., 2015
Fruit-related	Shape	SH7	Fruit diameter max		E03	7721_Pstl_L402	4.6	3	93.38	0.000571		7.3					GWAS			Portis et al., 2015
Fruit-related	Shape	SH7	Fruit diameter max (cm)	fdmaxE03.ML	3	28964_PstI_L374	113,69 (112.7–117)	3	93.83		7.22	9.3	−0.37	−0.01			F2	S. melongena 305E40 x S. melongena 67/3		Portis et al., 2014
Fruit-related	Metabolites	MT5	Protein	pro3	3			3	94,01-98,48	0,0185;0,02377					21,8;16,9	11,67;7,76 (mg g^-1 dw)	IL	Solanum incanum (MM577) in S. melongena (AN-S-26)		Rosa-Martinez et al., 2022
Fruit-related	Shape	SH7	Maximum Width	mw3	3			3	94,01-98,48						31,64;25,52	0,65;0,56	IL	Solanum incanum (MM577) in S. melongena (AN-S-26)	SMI_3,6	Mangino et al., 2021
Fruit-related	Shape	SH7	Width Mid-Height	wmh3	3			3	94,01-98,48						32,09;25,78	0,64;0,54	IL	Solanum incanum (MM577) in S. melongena (AN-S-26)	SMI_3,6	Mangino et al., 2021
Fruit-related	Productivity	PR9	Fruit/infructescence	ftn3.1 (–)	LG3	TG152	147	3	94.25	0.002		24					F2	S. linnaeanum MM195 x S. melongena MM738		Frary et al., 2003
Fruit-related	Shape	SH7	Fruit shape		E03	9286_Pstl_L295	4.91	3	94.53	4,38 E-05		10.2					GWAS			Portis et al., 2015
Fruit-related	Shape	SH7	Fruit diameter 1/2(cm)	fd1/2E03a.ML	3	9286_PstI_L295	117,54 (113–117.5)	3	94.53		6.54	7	–0.33	0.04			F2	S. melongena 305E40 x S. melongena 67/3		Portis et al., 2014
Fruit-related	Shape	SH7	Fruit diameter 3/4(cm)	fd3/4E03.MT	3	9286_PstI_L295	117,54 (114.7–117.6)	3	94.53		7.74	17.5	−0.34	−0.08			F2	S. melongena 305E40 x S. melongena 67/3		Portis et al., 2014
Fruit-related	Productivity	PR9	Early yield av. fruit weight (gr)	eyfwE03.MT	3	9286_PstI_L295	117,54 (113.7–117.8)	3	94.53		3.8	7.6	−146.26	407.13			F2	S. melongena 305E40 x S. melongena 67/3		Portis et al., 2014
Fruit-related	Productivity	PR9	Total yield av. fruit weight (gr)	tyfwE03.ML	3	9286_PstI_L295	117,54 (114–117.6)	3	94.53		5.27	6.3	−10.72	0.06			F2	S. melongena 305E40 x S. melongena 67/3		Portis et al., 2014
Fruit-related	Shape	SH7	Fruit diameter 1/2(cm)	fd1/2E03.MT	3	37165_PstI_L327	123,42 (122–131.4)	3	95.66		10.3	23.9	−0.45	0.01			F2	S. melongena 305E40 x S. melongena 67/3		Portis et al., 2014
Fruit-related	Shape	SH7	Fruit diameter 3/4(cm)	fd3/4E03.ML	3	37165_PstI_L327	123,42 (121.5–129.5)	3	95.66		5.63	8.4	–0.25	0.19			F2	S. melongena 305E40 x S. melongena 67/3		Portis et al., 2014
Fruit-related	Shape	SH7	Fruit diameter max (cm)	fdmaxE03.MT	3	37165_PstI_L327	123,42 (122–132.4)	3	95.66		8.7	19.5	−0.37	−0.05			F2	S. melongena 305E40 x S. melongena 67/3		Portis et al., 2014
Fruit-related	Productivity	PR9	Fruit weight	fwE03.ML	3	37165_PstI_L327	123,42 (121.4–130.4)	3	95.66		4.28	6.2	−14.53	16.76			F2	S. melongena 305E40 x S. melongena 67/3		Portis et al., 2014
Fruit-related	Shape	SH7	Fruit shape	fs7.1	LG7	CT84-TG216-CT195	73-106-123	3	96,59-99,48	0.0009		29					F2	S. linnaeanum MM195 x S. melongena MM738		Doganlar et al., 2002b; Doganlar et al., 2002a
Fruit-related	Shape	SH7	Fruit shape	fs7.1	LG7	TG639-TG216-CT195	91-106-123	3	96.59	0.0008		29					F2	S. linnaeanum MM195 x S. melongena MM738		Doganlar et al., 2002b; Doganlar et al., 2002a
Fruit-related	Shape	SH7	Fruit shape	fsE03b.ML	3	4482_PstI_L403	132,58 (123–134)	3	96.99		4.55	4	0.12	0.01			F2	S. melongena 305E40 x S. melongena 67/3		Portis et al., 2014
Fruit-related	Productivity	PR9	Early yield fruit number	eyfwE03.ML	3	4482_PstI_L403	132,57 (123–134)	3	96.99		5.38	6.3	−115.45	409.66			F2	S. melongena 305E40 x S. melongena 67/3		Portis et al., 2014
Fruit-related	Productivity	PR9	Fruit weight		E03	1956_Pstl_L305	5.66	3	98.27	5.63e-05		5					GWAS			Portis et al., 2015
Fruit-related	Productivity	PR10	Fruit weight	fwE04.MT	4	7478_PstI_L425	6,33 (5.3–6.7)	4	0.1		4.54	5.4	11.35	11.8			F2	S. melongena 305E40 x S. melongena 67/3		Portis et al., 2014
Fruit-related	Metabolites	MT6	Unknown	P-UNKN.4.1	4	CH04_3119177	8.2	4	2,61-2,69		3.13	6.9	−0,1002				RIL	S. melongena cv. 305E40 X cv. 67/3		Sulli et al., 2021
Fruit-related	Quality	QL5	Fruit chlorophyll pigmentation					4	2,49-5,17		3.45						MAGIC	S. melongena cvs. MM1597, DH ECAVI, AN-S-26, H15, A0416, IVIA-371, ASI-S-1, and S. incanum cv. MM577		Arrones et al., 2022
Fruit-related	Shape	SH8	Circular	cir4	4			4	2,82-65,27						-27,27;-42	-0,02;-0,04	IL	Solanum incanum (MM577) in S. melongena (AN-S-26)	SMI_4,1,SMI_4,3	Mangino et al., 2021
Fruit-related	Shape	SH8	Curved Fruit Shape Index	cfs4	4			4	2,82-65,27						-13,81;-22,92	-0,12;-0,21	IL	Solanum incanum (MM577) in S. melongena (AN-S-26)	SMI_4,1,SMI_4,3	Mangino et al., 2021
Fruit-related	Shape	SH8	Distal Fruit Blockiness	dfb4	4			4	2,82-65,27						-9,37;-16,31	-0,04;-0,06	IL	Solanum incanum (MM577) in S. melongena (AN-S-26)	SMI_4,1,SMI_4,3	Mangino et al., 2021
Fruit-related	Shape	SH8	Eccentricity Area Index	eca4	4			4	2,82-65,27						-5,98;-8,58	-0,01;-0,02	IL	Solanum incanum (MM577) in S. melongena (AN-S-26)	SMI_4,1,SMI_4,3	Mangino et al., 2021
Fruit-related	Shape	SH8	Ellipsoid	eli4	4			4	2,82-65,27						-22,51;-39,17	-0,01;-0,01	IL	Solanum incanum (MM577) in S. melongena (AN-S-26)	SMI_4,1,SMI_4,3	Mangino et al., 2021
Fruit-related	Shape	SH8	Fruit Shape Index External I	fseI4	4			4	2,82-65,27						-13,01;-19,75	-0,11;-0,17	IL	Solanum incanum (MM577) in S. melongena (AN-S-26)	SMI_4,1, SMI_4,3	Mangino et al., 2021
Fruit-related	Shape	SH8	Fruit Shape Index External II	fseII4	4			4	2,82-65,27						-13,63;-21,84	-0,11;-0,2	IL	Solanum incanum (MM577) in S. melongena (AN-S-26)	SMI_4,1,SMI_4,3	Mangino et al., 2021
Fruit-related	Shape	SH8	Fruit Shape Index Internal	fsi4	4			4	2,82-65,27						-13,95;-20,82	-0,12;-0,19	IL	Solanum incanum (MM577) in S. melongena (AN-S-26)	SMI_4,1, SMI_4,3	Mangino et al., 2021
Fruit-related	Shape	SH8	Fruit pedicel length	fpl4	4			4	2,82-82,64						-34,3;-35,9	-1,25;-1,37 (cm)	IL	Solanum incanum (MM577) in S. melongena (AN-S-26)	SMI_4,1	Mangino et al., 2020
Fruit-related	Productivity	PR10	Fruit/infructescence	ftn4.1 (–)	LG4	TG303-T1391	13-15	4	3.62	0.004		21					F2	S. linnaeanum MM195 x S. melongena MM738		Frary et al., 2003
Fruit-related	Shape	SH8	Fruit diameter 1/7		E04	27070_Pstl_L294	1.25	4	4.28	0.000795		5					GWAS			Portis et al., 2015
Fruit-related	Shape	SH8	Fruit calyx removal		E04	27070_Pstl_L294	1.25	4	4.28	0.00011		7.7					GWAS			Portis et al., 2015
Fruit-related	Productivity	PR11	Speed of emergence index	sei4.1	E4	CH04_102121728	102,22-114,85	4	79,71-79,75		5.21	9.7	-0.8733				RIL	S. melongena cv. 305E40 X cv. 67/3		Toppino et al., 2020
Fruit-related	Metabolites	MT7	Chlorogenic acid	CGAE04.MT	4	C2_At1g42990	119,478 (118,4-119,48)	4	81.45		4.12	9.5	184.736	-45.127			F2	S. melongena 305E40 x S. melongena 67/3		Toppino et al., 2016
Fruit-related	Metabolites	MT7	Soluble solid content	SSCE04.ML	4	C2_At1g42990	119,48 (119,3-119,5)	4	81.45		3.85	10.7	-1.267	0.615			F2	S. melongena 305E40 x S. melongena 67/3		Toppino et al., 2016
Fruit-related	Metabolites	MT7	Soluble solid content	SSCE04.MT	4	C2_At 1g42990	119,478 (119,3-119,5)	4	81.45		4.6	10.1	-1.386	0.555			F2	S. melongena 305E40 x S. melongena 67/3		Toppino et al., 2016
Fruit-related	Metabolites	MT7	Chlorogenic acid	CGAE04.ML	4	13211_Pstl_L339	116,64 (116-117,6)	4	81.75		2.78	7.3	113.614	-59.587			F2	S. melongena 305E40 x S. melongena 67/3		Toppino et al., 2016
Fruit-related	Metabolites	MT7	Fructose	FruE04.MT	4	M8G5	115,985 (115-116)	4	81.75		3.79	10.7	-1675.61	1331.67			F2	S. melongena 305E40 x S. melongena 67/3		Toppino et al., 2016
Fruit-related	Metabolites	MT7	Glucose	GlcE04.MT	4	13211_Pstl_L339	116,641 (115,9-117,6)	4	81.75		3.85	10.7	-862.24	1582.87			F2	S. melongena 305E40 x S. melongena 67/3		Toppino et al., 2016
Fruit-related	Shape	SH8	Fruit diameter 1/2(cm)	fd1/2E04.ML	4	M8G5	115,98 (114–116)	4	81.75		4.37	4.3	−0.27	0.06			F2	S. melongena 305E40 x S. melongena 67/3		Portis et al., 2014
Fruit-related	Metabolites	MT8	Chlorogenic acid content (CGA)	cg5				5	0,96-1,53		7.15					2,26 (g kg−1 DM)	AB (BC2 and BC3)	S. melongena MEL3 X S. elaeagnifolium ELE2		Villanueva et al., 2021
Fruit-related	Quality	QL6	Outer fruit firmness (kg/cm2)	outfirE05.ML	5	20300_PstI_L251	0 (0–4)	5	2.53		7.8	15	221.6	−132.02			F2	S. melongena 305E40 x S. melongena 67/3		Portis et al., 2014
Fruit-related	Quality	QL6	Outer fruit firmness (kg/cm2)	outfirE05.MT	5	20300_PstI_L251	0 (0–3)	5	2.53		7.03	16.8	0.39	−0.07			F2	S. melongena 305E40 x S. melongena 67/3		Portis et al., 2014
Fruit-related	Shape	SH9	Fruit Lenght	fl5.1	E05		4,10–11,96	5	2,73-82,77		2.27	13.06	5.39	-0.76			F2	S. melongena cv. 1836 X S.linneanum cv. 1809		Wei et al., 2020
Fruit-related	Metabolites	MT8	Demissine	F-DEM.5.1	5	CH05_7953029	4,0–5,9	5	5,39-5,46		5.42	14	−0,0028				RIL	S. melongena cv. 305E40 X cv. 67/3		Sulli et al., 2021
Fruit-related	Shape	SH9	Fruit calyx removal		E05	29014_ Pstl_L313	2.4	5	70.91	0.00054		2000-01-04					GWAS			Portis et al., 2015
Fruit-related	Shape	SH9	Fruit length		E05	5093_Pstl_L276	2.51	5	71.93	0.000189		2000-01-06					GWAS			Portis et al., 2015
Fruit-related	Shape	SH9	Fruit shape		E05	5093_Pstl_L276	2.51	5	71.93	0.000338		2000-01-04					GWAS			Portis et al., 2015
Fruit-related	Metabolites	MT9	n-coumaroylputrescine	P-COPTR.5.1	5	CH05_34699887	61,5–63,5	5	72,72-72,77		2000-01-11	29.5	5.32				RIL	S. melongena cv. 305E40 X cv. 67/3		Sulli et al., 2021
Fruit-related	Metabolites	MT9	Malic Acid	ma5	5			5	73,03-80,3	<0,001;0,0048					94,5;124,8	6,87;7,70 (mg g^-1 dw)	IL	Solanum incanum (MM577) in S. melongena (AN-S-26)		Rosa-Martinez et al., 2022
Fruit-related	Metabolites	MT9	Total acids	ac5	5			5	73,03-80,3	<0,001;0,0121					90,6;109,8	7,03;7,48 (mg g^-1 dw)	IL	Solanum incanum (MM577) in S. melongena (AN-S-26)		Rosa-Martinez et al., 2022
Fruit-related	Shape	SH9	Rectangular	rec5	5			5	73,03-80,3						-6,3;-7,65	-0,02;-0,02	IL	Solanum incanum (MM577) in S. melongena (AN-S-26)	SMI_5,1	Mangino et al., 2021
Fruit-related	Metabolites	MT9	n-caffeoylputrescine	P-CAPTR.5.1	5	CH05_36124744	64,3–66,4	5	74,08-74,16		11.53	26.2	7.37				RIL	S. melongena cv. 305E40 X cv. 67/3		Sulli et al., 2021
Fruit-related	Quality	QL7	lnner fruit firmness		E05	3311_Pstl_L361	3.15	5	74.8	0.00107		2000-01-06					GWAS			Portis et al., 2015
Fruit-related	Metabolites	MT9	Pseudoprotodioscin	P-PPROT.5.1	5	CH05_37533757	75.5	5	75,04-75,07		3.52	9.1	5.21				RIL	S. melongena cv. 305E40 X cv. 67/3		Sulli et al., 2021
Fruit-related	Metabolites	MT9	Unknown	P-UNKN.5.1	5	CH05_38677476	86,1–92,2	5	76,16-76,2		5.03	11.4	22.05				RIL	S. melongena cv. 305E40 X cv. 67/3		Sulli et al., 2021
Fruit-related	Metabolites	MT9	n-dihydrocaffeoyl-n’- caffeoylspermidine	P-DHCNCS.5.1	5	CH05_39954700	116,1–120,3	5	77,01-77,03		22.45	48.5	58,12,00				RIL	S. melongena cv. 305E40 X cv. 67/3		Sulli et al., 2021
Fruit-related	Metabolites	MT9	n,n’- dicaffeoylspermidine	F-DCASP.5.1	5	CH05_39954700	116,1–120,3	5	77,01-77,03		6.54	17.3	8.49				RIL	S. melongena cv. 305E40 X cv. 67/3		Sulli et al., 2021
Fruit-related	Metabolites	MT9	n,n’- dicaffeoylspermidine	P-DCASP.5.1	5	CH05_39954700	116.4	5	77,01-77,03		19.07	42.4	6.28				RIL			Sulli et al., 2021
Fruit-related	Metabolites	MT9	n,n’- dicaffeoylspermidine iso	F-DCASP2.5.1	5	CH05_39954700	116,1–120,3	5	77,01-77,03		6.12	16.3	4.21				RIL	S. melongena cv. 305E40 X cv. 67/3		Sulli et al., 2021
Fruit-related	Metabolites	MT10	Acetylcholine	P-ACH.3.1	3	CH03_76097038	146.8	6	12.85		4.29	10.7	−0,0506				RIL	S. melongena cv. 305E40 X cv. 67/3		Sulli et al., 2021
Fruit-related	Metabolites	MT11	Malonyl-solamargine	F-MSOLM.6.1	6	CH06_98079686	122	6	84,6-84,61		4.2	11.5	−0,0696				RIL	S. melongena cv. 305E40 X cv. 67/3		Sulli et al., 2021
Fruit-related	Metabolites	MT11	Solamargine	F-SOLM.6.1	6	CH06_98079686	121,3–123,1	6	84,6-84,61		4.09	10.1	−0,1071				RIL	S. melongena cv. 305E40 X cv. 67/3		Sulli et al., 2021
Fruit-related	Metabolites	MT11	Solasonine	F-SOLA.6.1	6	CH06_98079686	121,3–123,1	6	84,6-84,61		3.32	9.2	−0,0497				RIL	S. melongena cv. 305E40 X cv. 67/3		Sulli et al., 2021
Fruit-related	Metabolites	MT11	Solamargine	SME06.ML	6	15929_Pstl_L295	85,77 (85,7-88,6)	6	85.36		5.02	13.9	-2.247	-0.343			F2	S. melongena 305E40 x S. melongena 67/3		Toppino et al., 2016
Fruit-related	Metabolites	MT11	Demissine	F-DEM.6.1	6	CH06_96696408	123.1	6	86,04-86,16		3.15	7.8	−0,0020				RIL	S. melongena cv. 305E40 X cv. 67/3		Sulli et al., 2021
Fruit-related	Metabolites	MT11	Total phenolic acid peaks area (TP-Area)	ph6				6	87,55-88,62		5.2					5105	AB (BC2 and BC3)	S. melongena MEL3 X S. elaeagnifolium ELE2		Villanueva et al., 2021
Fruit-related	Quality	QL8	Fruit glossiness	fglo6.1	LG6	TG365-CT204-CT206	88-93-123	6	88,33-89,49	<0,0001		40					F2	S. linnaeanum MM195 x S. melongena MM738		Frary et al., 2003
Fruit-related	Quality	QL8	Fruit glossiness	fglo6.1	6	CT204-TG446	88,2 (88,2–89,6)	6	89,49-89,55		8,83**	54	Sm				F2	S. linnaeanum MM195 x S. melongena MM738		Frary et al., 2014
Fruit-related	Shape	SH10	Lead Lobing	llob6.1	E06		71,44–81,97	6	91,86-93,22		9.39	55.23	1.45	-0.15			F2	S. melongena cv. 1836 X S.linneanum cv. 1809		Wei et al., 2020
Fruit-related	Shape	SH11	Fruit Lenght	fl7.1	E07		1,61–9,24	7	0,7-1,47		3.77	4.08	2.16	-3.29			F2	S. melongena cv. 1836 X S.linneanum cv. 1809		Wei et al., 2020
Fruit-related	Shape	SH11	Fruit width (F-Width)	fw7				7	2,48-2,86		6.12					−9,5 (mm)	AB (BC2 and BC3)	S. melongena MEL3 X S. elaeagnifolium ELE2		Villanueva et al., 2021
Fruit-related	Shape	SH12	Lead Lobing	llob7.1	E07		73,48–74,35	7	12,7-87,5		3.03	9.68	0.61	0			F2	S. melongena cv. 1836 X S.linneanum cv. 1809		Wei et al., 2020
Fruit-related	Metabolites	MT12	Chlorogenic acid	cga7	7			7	95,33-101,93	0,0031;<0,001					-19,2;-33,5	-0,64;-1,05 (mg g^-1 dw)	IL	Solanum incanum (MM577) in S. melongena (AN-S-26)		Rosa-Martinez et al., 2022
Fruit-related	Metabolites	MT12	Solamargine	sm7.1	7			7	95,33-101,93	0,0026;<0,001					-46,8;-68,5	-0,18;-0,17 (mg g^-1 dw)	IL	Solanum incanum (MM577) in S. melongena (AN-S-26)		Rosa-Martinez et al., 2022
Fruit-related	Shape	SH13	Circular	cir7	7			7	95,33-101,93						-41,4;-68,53	-0,03;-0,06	IL	Solanum incanum (MM577) in S. melongena (AN-S-26)	SMI_7,1,SMI_7,2,SMI_7,5	Mangino et al., 2021
Fruit-related	Shape	SH13	Curved Fruit Shape Index	cfs7	7			7	95,33-101,93						-19,12;-45,08	-0,16;-0,42	IL	Solanum incanum (MM577) in S. melongena (AN-S-26)	SMI_7,1,SMI_7,2,SMI_7,5	Mangino et al., 2021
Fruit-related	Shape	SH13	Ellipsoid	eli7	7			7	95,33-101,93						-33,82;-22,01	-0,01;-0,01	IL	Solanum incanum (MM577) in S. melongena (AN-S-26)	SMI_7,1,SMI_7,2,SMI_7,5	Mangino et al., 2021
Fruit-related	Shape	SH13	Fruit Shape Index External I	fseI7	7			7	95,33-101,93						-18,44;-44,41	-0,15;-0,39	IL	Solanum incanum (MM577) in S. melongena (AN-S-26)	SMI_7,1, SMI_7,2, SMI_7,5	Mangino et al., 2021
Fruit-related	Shape	SH13	Fruit Shape Index External II	fseII7	7			7	95,33-101,93						-18,95;-47,57	-0,16;-0,43	IL	Solanum incanum (MM577) in S. melongena (AN-S-26)	SMI_7,1,SMI_7,2,SMI_7,5	Mangino et al., 2021
Fruit-related	Shape	SH13	Fruit Shape Index Internal	fsi7	7			7	95,33-101,93						-19,86;-46,44	-0,17;-0,42	IL	Solanum incanum (MM577) in S. melongena (AN-S-26)	SMI_7,1,SMI_7,2,SMI_7,5	Mangino et al., 2021
Fruit-related	Shape	SH13	Fruit diameter max (cm)	fdmaxE7.ML	7	2498_PstI_L414	32,9 (30–33)	7	97,85-97,86		3.73	4.5	−0.23	−0.23			F2	S. melongena 305E40 x S. melongena 67/3		Portis et al., 2014
Fruit-related	Metabolites	MT12	Kaempferol 3-O-beta- D-sophoroside	P-KSOPH.7.1	7	CH07_131303988	86.4	7	98,22-98,23		5.18	11.8	1.28				RIL	S. melongena cv. 305E40 X cv. 67/3		Sulli et al., 2021
Fruit-related	Metabolites	MT12	Solamargine	sm7.2	7			7	101,17-106,57	0,0054;0,0113					45,5;51,2	0,18;0,13 (mg g^-1 dw)	IL	Solanum incanum (MM577) in S. melongena (AN-S-26)		Rosa-Martinez et al., 2022
Fruit-related	Shape	SH13	Fruit diameter max position		E07	264_Pstl_L266	1.93	7	101.76	0.000447		6					GWAS			Portis et al., 2015
Fruit-related	Shape	SH13	Calyx coverage		E07	264_Pstl_L266	1.93	7	101.76	0.000101		5.7					GWAS			Portis et al., 2015
Fruit-related	Quality	QL9	lnner fruit firmness		E07	264_Pstl_L266	1.93	7	101.76	0.000133		9.1					GWAS			Portis et al., 2015
Fruit-related	Shape	SH13	Fruit shape	fsE07.MT*	7	12480_PstI_L414	62,81 (62.7–64.8)	7	103.33		11.3	14	0.21	−0.01			F2	S. melongena 305E40 x S. melongena 67/3		Portis et al., 2014
Fruit-related	Shape	SH13	Fruit diameter 1/8		E07	14130_Pstl_L378	2.59	7	104.54	0.000565		6.4					GWAS			Portis et al., 2015
Fruit-related	Shape	SH13	Fruit length (cm)	flE07.ML*	7	14130_PstI_L378	62,16 (59.5–62.2)	7	104.54		4.1	5.2	0.65	0.22			F2	S. melongena 305E40 x S. melongena 67/3		Portis et al., 2014
Fruit-related	Shape	SH13	Fruit length (cm)	flE07.MT	7	22387_PstI_L373	65,4 (63–65.5)	7	104.66		5.98	10.9	0.81	0.38			F2	S. melongena 305E40 x S. melongena 67/3		Portis et al., 2014
Fruit-related	Shape	SH13	Fruit shape	fsE07.ML	7	22387_PstI_L373	65,4 (65–71)	7	104.66		8.7	8.2	0.18	0.07			F2	S. melongena 305E40 x S. melongena 67/3		Portis et al., 2014
Fruit-related	Productivity	PR12	Early yield (gr)	eyE07.MT	7	22387_PstI_L373	65,4 (63.8–65.7)	7	104.66		4.15	9.2	210.73	414.55			F2	S. melongena 305E40 x S. melongena 67/3		Portis et al., 2014
Fruit-related	Shape	SH13	Fruit diameter 1/2(cm)	fd1/2E07.ML	7	At5g54310	74,87 (73.4–80)	7	105.82		4.92	5.3	−0.32	0.03			F2	S. melongena 305E40 x S. melongena 67/3		Portis et al., 2014
Fruit-related	Shape	SH14	Distal Fruit Blockiness	dfb8	8			8	0,94-89,41						-13,53;-17,13	-0,05;-0,07	IL	Solanum incanum (MM577) in S. melongena (AN-S-26)	SMI_8,1	Mangino et al., 2021
Fruit-related	Shape	SH14	Eccentricity Area Index	eca8	8			8	0,94-89,41						-5,67;-8,11	-0,01;-0,02	IL	Solanum incanum (MM577) in S. melongena (AN-S-26)	SMI_8,1	Mangino et al., 2021
Fruit-related	Shape	SH14	Fruit pedicel length	fpl8	8			8	0,94-89,41						-31,4;-41,3	-1,14;-1,58 (cm)	IL	Solanum incanum (MM577) in S. melongena (AN-S-26)	SMI_8,1	Mangino et al., 2020
Fruit-related	Shape	SH14	Obovoid	obv8	8			8	0,94-89,41						-35,75;-44,44	-0,04;-0,05	IL	Solanum incanum (MM577) in S. melongena (AN-S-26)	SMI_8,1	Mangino et al., 2021
Fruit-related	Quality	QL10	Flesh green ring		E08	5293_Pstl_L490	0.21	8	1.26	8.9e-05		14.1					GWAS			Portis et al., 2015
Fruit-related	Quality	QL11	Fruit glossiness	fglo8.1 (–)	LG8	CT187-TG349	16-29	8	11,73-73,33	0.007		20					F2	S. linnaeanum MM195 x S. melongena MM738		Frary et al., 2003
Fruit-related	Shape	SH14	Fruit shape	fsE08.ML	8	1466_PstI_L388	0 (0–0.5)	8	60.51		7.03	6.5	0.16	−0.07			F2	S. melongena 305E40 x S. melongena 67/3		Portis et al., 2014
Fruit-related	Metabolites	MT13	n-caffeoylputrescine	P-CAPTR.8.1	8	CH08_73925400	75.8	8	61,39-61,44		4.29	7.7	4.05				RIL	S. melongena cv. 305E40 X cv. 67/3		Sulli et al., 2021
Fruit-related	Metabolites	MT13	Unknown	P-UNKN.8.1	8	CH08_73641123	54,6–55,6	8	61,68-61,69		4.01	8	17.59				RIL	S. melongena cv. 305E40 X cv. 67/3		Sulli et al., 2021
Fruit-related	Shape	SH14	Fruit shape		E08	27692_Pstl_ L417	0.05	8	62.69	0.00012		9					GWAS			Portis et al., 2015
Fruit-related	Shape	SH14	Fruit diameter 1/9		E08	9226_Pstl_L398	0.1	8	64.12	0.000258		8.1					GWAS			Portis et al., 2015
Fruit-related	Shape	SH14	Fruit diameter 1/4		E08	9226_Pstl_L398	0.1	8	64.12	0.000262		7.1					GWAS			Portis et al., 2015
Fruit-related	Shape	SH14	Fruit diameter 3/9		E08	9226_Pstl_L398	0.1	8	64.12	4,BBE-04		6.4					GWAS			Portis et al., 2015
Fruit-related	Shape	SH14	Fruit diameter max		E08	9226_Pstl_L398	0.1	8	64.12	0.000219		7.4					GWAS			Portis et al., 2015
Fruit-related	Shape	SH14	Fruit shape		E08	9226_Pstl_L398	0.1	8	64.12	0.000342		5.9					GWAS			Portis et al., 2015
Fruit-related	Metabolites	MT13	Acetylcholine	P-ACH.8.1	8	CH08_69973401	113	8	65,29-65,3		4.08	9.1	8.26				RIL	S. melongena cv. 305E40 X cv. 67/3		Sulli et al., 2021
Fruit-related	Quality	QL12	Fruit chlorophyll pigmentation					8	83,02-85,01		34.88						MAGIC	S. melongena cvs. MM1597, DH ECAVI, AN-S-26, H15, A0416, IVIA-371, ASI-S-1, and S. incanum cv. MM577		Arrones et al., 2022
Fruit-related	Quality	QL12	Flesh green ring (0–1)	gringE08.ML	8	35002_PstI_L402	29,19 (28–39.3)	8	83.66		93.63	93.7	0.49	0.47			F2	S. melongena 305E40 x S. melongena 67/3		Portis et al., 2014
Fruit-related	Quality	QL12	Flesh green ring (0–1)	gringE08.MT	8	35002_PstI_L402	29,19 (28–39.2)	8	83.66		75.5	89.2	0.45	0.41			F2	S. melongena 305E40 x S. melongena 67/3		Portis et al., 2014
Fruit-related	Productivity	PR13	Fruit set	fset4.1	LG4	CT16-TG303	7-13	8	86.14	0.004		21					F2	S. linnaeanum MM195 x S. melongena MM738		Frary et al., 2003
Fruit-related	Productivity	PR13	Total yield av. fruit weight (gr)	tyfwE08.ML	8	11486_PstI_L345	45,23 (39.5–52.2)	8	86.56		7	8.6	13.23	2.3			F2	S. melongena 305E40 x S. melongena 67/3		Portis et al., 2014
Fruit-related	Productivity	PR13	Early yield fruit number	eyfwE08.ML	8	31090_PstI_L254	39,58 (34–44)	8	87.1		4.69	5.4	123.83	−496.39			F2	S. melongena 305E40 x S. melongena 67/3		Portis et al., 2014
Fruit-related	Quality	QL12	Flesh green ring		E08	11957_Pstl_L285	2.34	8	88.63	7.36e-05		9.6					GWAS			Portis et al., 2015
Fruit-related	Shape	SH15	Fruit calyx size	cs9.1 (–)	LG9	TG10-TG18	5-15	9	3.03	0.003		23					F2	S. linnaeanum MM195 x S. melongena MM738		Frary et al., 2003
Fruit-related	Shape	SH15	Eccentricity Area Index	eca9	9			9	5,45-90,18						-5,75;-8,85	-0,01;-0,02	IL	Solanum incanum (MM577) in S. melongena (AN-S-26)	SMI_9,1	Mangino et al., 2021
Fruit-related	Metabolites	MT14	Shikimic acid	SAE09.ML	9	10551_Pstl_L383	41,331 (32-48,1)	9	6.61		3.56	8.2	70.602	12.947			F2	S. melongena 305E40 x S. melongena 67/3		Toppino et al., 2016
Fruit-related	Productivity	PR14	Fruit weight	fw9.1	LG9	TG589-TG35	54-69	9	54.85	0.005		44					F2	S. linnaeanum MM195 x S. melongena MM738		Doganlar et al., 2002b; Doganlar et al., 2002a
Fruit-related	Shape	SH15	Fruit length	fl9.1	LG9	TG589-CD3	54-56	9	54,85-74,1	0.0008		27					F2	S. linnaeanum MM195 x S. melongena MM738		Doganlar et al., 2002b; Doganlar et al., 2002a
Fruit-related	Shape	SH15	Fruit length	fl9.1	LG9	TG589-CD3	54-56	9	54,85-74,1	0.002		24					F2	S. linnaeanum MM195 x S. melongena MM738		Doganlar et al., 2002b; Doganlar et al., 2002a
Fruit-related	Quality	QL13	Thousand-grain weight (TGW)	TGW9.1	9		60.26	9	81,07-82,14		5.73	20.51	-0.25	-0.18			F2	S. insanum cv. 17C01 X S. melongena cv. 17C02		Qian et al., 2022
Fruit-related	Productivity	PR15	Fruit weight		E09	2227_Pstl_L404	3.41	9	82.17	2.67e-05		5.3					GWAS			Portis et al., 2015
Fruit-related	Quality	QL13	Fruit glossiness	fglo9.1	9	TG248	89 (88,2–89,7)	9	83.43		5,13*	37	Sm				F2	S. linnaeanum MM195 x S. melongena MM738		Frary et al., 2014
Fruit-related	Quality	QL13	lnner fruit firmness		E09	30505_ Pstl_L320	3.56	9	83,55-83,56	0.000282		6					GWAS			Portis et al., 2015
Fruit-related	Quality	QL13	lnner fruit firmness		E09	35749_Pstl_L350	3.59	9	83.56	0.000282		6					GWAS			Portis et al., 2015
Fruit-related	Metabolites	MT15	Quinic acid	QAE09.MT	9	8744_Pstl_L384	104,057 (99,2-110)	9	87.67		3.75	8.9	-101.98	589.527			F2	S. melongena 305E40 x S. melongena 67/3		Toppino et al., 2016
Fruit-related	Shape	SH15	Fruit curvature		E09	14912_Pstl_ L344	4.72	9	88.05	0.000153		6.9					GWAS			Portis et al., 2015
Fruit-related	Quality	QL13	Fruit glossiness	fglo9.1	LG9	TG421-TG424	97-103	9	88.27	0.005		22					F2	S. linnaeanum MM195 x S. melongena MM738		Frary et al., 2003
Fruit-related	Shape	SH16	Eccentricity Area Index	eca10	10			10	0-2,51						-4,94;-10,,08	-03,01;-0,02	IL	Solanum incanum (MM577) in S. melongena (AN-S-26)	SMI_10,1	Mangino et al., 2021
Fruit-related	Shape	SH16	Maximum Width	mw10	10			10	0-2,51						48,6;23,85	1,00;0,52	IL	Solanum incanum (MM577) in S. melongena (AN-S-26)	SMI_10,1	Mangino et al., 2021
Fruit-related	Shape	SH16	Rectangular	rec10	10			10	0-2,51						-7,7;-7,79	-0,02;-0,02	IL	Solanum incanum (MM577) in S. melongena (AN-S-26)	SMI_10,1	Mangino et al., 2021
Fruit-related	Shape	SH16	Width Mid-Height	wmh10	10			10	0-2,51						48,96;26,25	0,98;0,55	IL	Solanum incanum (MM577) in S. melongena (AN-S-26)	SMI_10,1	Mangino et al., 2021
Fruit-related	Quality	QL14	lnner fruit firmness		E10	26525_Pstl_L471	1.07	10	2.53	0.00115		7					GWAS			Portis et al., 2015
Fruit-related	Productivity	PR16	Fruit weight		E10	29697_Pstl_L459	0.79	10	3.25	0.00031		8.2					GWAS			Portis et al., 2015
Fruit-related	Quality	QL14	Flesh green ring		E10	4347_Pstl_L298	1.07	10	4.23	0.000506		7.2					GWAS			Portis et al., 2015
Fruit-related	Metabolites	MT16	Pseudoprotodioscin	P-PPROT.10.1	10	CH10_94997738	236.9	10	75,59-75,66		4.32	11.3	5.5				RIL	S. melongena cv. 305E40 X cv. 67/3		Sulli et al., 2021
Fruit-related	Metabolites	MT16	Rutin	P-RUT.10.1	10	CH10_94979390	228,2–230,2	10	75,59-75,66		3.34	9.4	−0,0042				RIL	S. melongena cv. 305E40 X cv. 67/3		Sulli et al., 2021
Fruit-related	Metabolites	MT16	Kaempferol 3-O-beta- D-sophoroside	P-KSOPH.10.1	10	CH10_94779014	231.5	10	75,83-75,87		7.02	15.5	1.39				RIL	S. melongena cv. 305E40 X cv. 67/3		Sulli et al., 2021
Fruit-related	Productivity	PR17	Early yield (gr)	eyfnE10.MT	10	11760_PstI_L333	68,58 (67.5–68.6)	10	76		5.48	12.1	153.17	134.8			F2	S. melongena 305E40 x S. melongena 67/3		Portis et al., 2014
Fruit-related	Quality	QL15	Flesh green ring		E10	38238_ Pstl_L320	3.71	10	82.38	9.7e-05		9.4					GWAS			Portis et al., 2015
Fruit-related	Shape	SH17	Calyx coverage		E10	20861_Pstl_L375	92.7	10	82.88	0.00019		6.2					GWAS			Portis et al., 2015
Fruit-related	Quality	QL15	lnner fruit firmness		E10	28881_Pstl_L382	4.63	10	84.68	0.000331		8.2					GWAS			Portis et al., 2015
Fruit-related	Quality	QL15	lnner fruit firmness		E10	2542_Pstl_L356	5.38	10	86.74	9.87e-05		9.3					GWAS			Portis et al., 2015
Fruit-related	Quality	QL15	lnner fruit firmness		E10	19049_ Pstl_L434	5.34	10	86.79	2.6e-05		10.6					GWAS			Portis et al., 2015
Fruit-related	Quality	QL15	lnner fruit firmness		E10	9914_Pstl_L326	5.33	10	86.82	0.00114		7					GWAS			Portis et al., 2015
Fruit-related	Productivity	PR18	Fruit weight		E10	3382_Pstl_L285	5.36	10	86.91	0.000749		5					GWAS			Portis et al., 2015
Fruit-related	Shape	SH17	Fruit diameter 1/11		E10	3382_Pstl_L285	5.36	10	86.91	1.89e-05		5					GWAS			Portis et al., 2015
Fruit-related	Shape	SH17	Fruit diameter max		E10	3382_Pstl_L285	5.36	10	86.91	6.14e-05		5.3					GWAS			Portis et al., 2015
Fruit-related	Quality	QL15	Fruit glossiness		E10	3382_PstI_L285	128.3	10	86.91	1.07e-05		10					GWAS			Cericola et al., 2014
Fruit-related	Productivity	PR18	Fruit weight		E10	19601_Pstl_L364	5.36	10	87.03	0.000749		5					GWAS			Portis et al., 2015
Fruit-related	Shape	SH17	Fruit diameter 1/10		E10	19601_Pstl_L364	5.36	10	87.03	1.89e-05		6					GWAS			Portis et al., 2015
Fruit-related	Shape	SH17	Fruit diameter max		E10	19601_Pstl_L364	5.36	10	87.03	0.000509		5.3					GWAS			Portis et al., 2015
Fruit-related	Quality	QL15	Fruit glossiness		E10	19601_PstI_L364	128.34	10	87.03	1.07e-05		10					GWAS			Cericola et al., 2014
Fruit-related	Productivity	PR18	Fruit weight		E10	33571_Pstl_L387	5.37	10	87.08	0.000749		5					GWAS			Portis et al., 2015
Fruit-related	Shape	SH17	Fruit diameter 1/12		E10	33571_ Pstl_L387	5.37	10	87.08	1.89e-05		5					GWAS			Portis et al., 2015
Fruit-related	Shape	SH17	Fruit diameter max		E10	33571_Pstl_L387	5.37	10	87.08	0.000509		5.3					GWAS			Portis et al., 2015
Fruit-related	Quality	QL15	Fruit glossiness		E10	33571_PstI_L387	128.55	10	87.08	1.07e-05		10					GWAS			Cericola et al., 2014
Fruit-related	Shape	SH18	Fruit diameter	fd11.1	LG11	TG523	11	11	1.04	0.01		19					F2	S. linnaeanum MM195 x S. melongena MM738		Doganlar et al., 2002b; Doganlar et al., 2002a
Fruit-related	Shape	SH18	Fruit length	fl11.1	LG11	TG523-T0408	11-18	11	1.04	0.004		22					F2	S. linnaeanum MM195 x S. melongena MM738		Doganlar et al., 2002b; Doganlar et al., 2002a
Fruit-related	Productivity	PR19	Fruit weight	fw11.1	LG11	TG523	11	11	1.04	0.009		19					F2	S. linnaeanum MM195 x S. melongena MM738		Doganlar et al., 2002b; Doganlar et al., 2002a
Fruit-related	Shape	SH18	Fruit diameter 3/10		E11	879_Pstl_L347	3.98	11	1.08	1.58e-05		5.3					GWAS			Portis et al., 2015
Fruit-related	Shape	SH18	Fruit length		E11	29504_Pstl_ L332	0.31	11	5.15	2,BBE-04		5.3					GWAS			Portis et al., 2015
Fruit-related	Shape	SH18	Fruit shape		E11	29504_Pstl_L332	0.31	11	5.15	0.00092		5					GWAS			Portis et al., 2015
Fruit-related	Shape	SH18	Fruit diameter 1/2(cm)	fd1/2E11.ML	11	29504_PstI_L332	6,9 (2.1–10)	11	5.15		9.82	10.9	−0.47	0.11			F2	S. melongena 305E40 x S. melongena 67/3		Portis et al., 2014
Fruit-related	Shape	SH18	Fruit diameter max (cm)	fdmaxE11.ML	11	29504_PstI_L332	6,9 (0–10)	11	5.15		6.12	7.7	−0.37	0.1			F2	S. melongena 305E40 x S. melongena 67/3		Portis et al., 2014
Fruit-related	Shape	SH18	Fruit length (cm)	flE11.ML	11	29504_PstI_L332	6,9 (3.0–10)	11	5.15		7.55	10.1	0.9	0.11			F2	S. melongena 305E40 x S. melongena 67/3		Portis et al., 2014
Fruit-related	Shape	SH18	Fruit length (cm)	flE11.MT	11	29504_PstI_L332	6,9 (1–8.9)	11	5.15		8.56	16.2	1.01	−0.38			F2	S. melongena 305E40 x S. melongena 67/3		Portis et al., 2014
Fruit-related	Shape	SH18	Fruit shape	fsE11.ML	11	29504_PstI_L332	6,9 (5–9.5)	11	5.15		17.8	19.5	0.28	−0.01			F2	S. melongena 305E40 x S. melongena 67/3		Portis et al., 2014
Fruit-related	Shape	SH18	Fruit shape	fsE11.MT	11	29504_PstI_L332	6,9 (4–8.9)	11	5.15		15.1	19.8	0.25	−0.06			F2	S. melongena 305E40 x S. melongena 67/3		Portis et al., 2014
Fruit-related	Shape	SH19	Fruit Diameter	fd11.2	E11		82,29–82,98	11	11,01-68,48		2.09	6.62	0.49	3.04			F2	S. melongena cv. 1836 X S.linneanum cv. 1809		Wei et al., 2020
Fruit-related	Quality	QL16	Outer fruit firmness (kg/cm2)	outfirE02a.ML	2	CSM60	22,45 (19.99–25.45)	11	75.72		7.34	14.6	202	−310.69			F2	S. melongena 305E40 x S. melongena 67/3		Portis et al., 2014
Fruit-related	Shape	SH20	Fruit Diameter	fd11.1	E11		71,47–71,87	11	92,54-94,28		2.37	7.95	0.63	3.28			F2	S. melongena cv. 1836 X S.linneanum cv. 1809		Wei et al., 2020
Fruit-related	Productivity	PR20	Early yield fruit number	eyfwE11.ML	11	15648_PstI_L362	37,2 (33.6–38)	11	93.13		3.99	4.6	−107.40	−544.24			F2	S. melongena 305E40 x S. melongena 67/3		Portis et al., 2014
Fruit-related	Shape	SH20	Fruit diameter max position		E11	15648_Pstl_L362	1.56	11	93.13	0.000158		5					GWAS			Portis et al., 2015
Fruit-related	Quality	QL17	lnner fruit firmness		E11	15648_ Pstl_L362	1.56	11	93.13	0.000188		8.7					GWAS			Portis et al., 2015
Fruit-related	Productivity	PR21	Total yield av. fruit weight (gr)	tyfwE11.ML	11	29520_PstI_L220	57,75 (57–62.7)	11	100.47		4.03	4.8	−9.28	−4.15			F2	S. melongena 305E40 x S. melongena 67/3		Portis et al., 2014
Fruit-related	Metabolites	MT17	Soluble solid content	SSCE11.MT	11	12173_Psll_L377	53,995 (53,3-55)	11	104.85		3.72	7.8	0.254	-1.919			F2	S. melongena 305E40 x S. melongena 67/3		Toppino et al., 2016
Fruit-related	Shape	SH21	Fruit shape		E12	34114_Pstl_L311	0.36	12	1.37	0.000186		9.8					GWAS			Portis et al., 2015
Fruit-related	Productivity	PR22	Early yield av. fruit weight (gr)	eyfwE12b.MT	12	15006_PstI_L348	5,94 (0–8)	12	1.65		3.88	7.8	570.73	−204.84			F2	S. melongena 305E40 x S. melongena 67/3		Portis et al., 2014
Fruit-related	Shape	SH21	Eccentricity Area Index	eca12	12			12	2,93-72,37						-4,16;-9,44	-0,01;-0,02	IL	Solanum incanum (MM577) in S. melongena (AN-S-26)	SMI_12,6	Mangino et al., 2021
Fruit-related	Shape	SH21	Fruit pedicel length	fpl12	12			12	2,93-72,37						-41,6;-38,4	-1,47;-1,51 (cm)	IL	Solanum incanum (MM577) in S. melongena (AN-S-26)	SMI_12,6	Mangino et al., 2020
Fruit-related	Shape	SH21	Proximal Fruit Blockiness	pfb12	12			12	2,93-72,37						-11,45;-22,07	-0,03;-0,07	IL	Solanum incanum (MM577) in S. melongena (AN-S-26)	SMI_12,6	Mangino et al., 2021
Fruit-related	Shape	SH21	Rectangular	rec12	12			12	2,93-72,37						-10,16;-9,41	-0,03;-0,02	IL	Solanum incanum (MM577) in S. melongena (AN-S-26)	SMI_12,6	Mangino et al., 2021
Fruit-related	Productivity	PR22	Early yield (gr)	eyfnE02.MT	2	Rfo-sa1	5,2 (3.1–5.2)	12	6.03		7.66	17.7	−137.8	279.82			F2	S. melongena 305E40 x S. melongena 67/3		Portis et al., 2014
Fruit-related	Productivity	PR22	Total yield fruit number	tyfnE02.MT	2	Rfo−sa1	5,19 (3–5.2)	12	6.03		9.46	24.6	−5.01	7.81			F2	S. melongena 305E40 x S. melongena 67/3		Portis et al., 2014
Fruit-related	Shape	SH21	Fruit Lenght	fl12.1	E12		74,02–74,55	12	13,83-56,04		2.47	24.05	-4.72	8.94			F2	S. melongena cv. 1836 X S.linneanum cv. 1809		Wei et al., 2020
Fruit-related	Shape	SH21	Fruit shape		E12	16206_Pstl_L311	3.71	12	70.31	0.000305		7.4					GWAS			Portis et al., 2015
Fruit-related	Shape	SH21	Fruit curvature		E12	15702_Pstl_L354	3.97	12	71.48	0.000148		8.5					GWAS			Portis et al., 2015
Fruit-related	Productivity	PR23	Early yield fruit number	eyfwE12.ML	12	15702_PstI_L354	94,71 (90.5–99.7)	12	71.48		9.29	11.5	−176.53	299			F2	S. melongena 305E40 x S. melongena 67/3		Portis et al., 2014
Fruit-related	Productivity	PR23	Total yield av. fruit weight (gr)	tyfwE12.ML	12	15702_PstI_L354	94,71 (89.5–101.7)	12	71.48		11.6	15.4	−18.00	−4.33			F2	S. melongena 305E40 x S. melongena 67/3		Portis et al., 2014
Fruit-related	Productivity	PR23	Total yield av. fruit weight (gr)	tyfw12.MT*	12	15702_PstI_L354	94,71 (92–100.7)	12	71.48		8.78	18	−14.48	−4.43			F2	S. melongena 305E40 x S. melongena 67/3		Portis et al., 2014
Fruit-related	Shape	SH21	Fruit diameter 1/2(cm)	fd1/2E12.ML	12	15702_PstI_L354	94,71 (90.5–102)	12	71.48		8.26	9	−0.39	−0.17			F2	S. melongena 305E40 x S. melongena 67/3		Portis et al., 2014
Fruit-related	Shape	SH21	Fruit diameter 3/4(cm)	fd3/4E12.ML	12	15702_PstI_L354	94,71 (90.5–100.7)	12	71.48		5.42	8.1	−0.30	−0.05			F2	S. melongena 305E40 x S. melongena 67/3		Portis et al., 2014
Fruit-related	Shape	SH21	Fruit diameter max (cm)	fdmaxE12.ML	12	15702_PstI_L354	94,71 (92.5–102)	12	71.48		8.43	11	−0.40	−0.21			F2	S. melongena 305E40 x S. melongena 67/3		Portis et al., 2014
Fruit-related	Shape	SH21	Fruit shape	fsE12.ML	12	15702_PstI_L354	94,71 (91–106)	12	71.48		7.15	6.7	0.12	0.13			F2	S. melongena 305E40 x S. melongena 67/3		Portis et al., 2014
Fruit-related	Quality	QL18	Number of locules	slonE12.ML	12	15702_PstI_L354	94,71 (89–104)	12	71.48		5.77	15.7	−0.48	−0.30			F2	S. melongena 305E40 x S. melongena 67/3		Portis et al., 2014
Fruit-related	Quality	QL18	Number of locules	slonE12.MT	12	15702_PstI_L354	94,71 (92–100.7)	12	71.48		9.24	23.9	−0.52	−0.13			F2	S. melongena 305E40 x S. melongena 67/3		Portis et al., 2014
Fruit-related	Productivity	PR23	Fruit weight	fwE12.ML	12	15702_PstI_L354	94,71 (91–101)	12	71.48		6.51	9.8	−25.81	2.92			F2	S. melongena 305E40 x S. melongena 67/3		Portis et al., 2014
Fruit-related	Productivity	PR23	Fruit weight	fwE12.MT	12	15702_PstI_L354	94,71 (89.5–103.7)	12	71.48		4.86	5.9	−14.26	3.31			F2	S. melongena 305E40 x S. melongena 67/3		Portis et al., 2014
Fruit-related	Productivity	PR23	Early yield av. fruit weight (gr)	eyfwE12a.MT	12	14133_PstI_L316	106,73 (94.7–114.7)	12	72.95		4.33	8.7	−160.41	654.38			F2	S. melongena 305E40 x S. melongena 67/3		Portis et al., 2014
Fruit-related	Shape	SH21	Fruit shape	fsE12.MT	12	14133_PstI_L316	106,73 (95.7–113.7)	12	72.95		4.5	5	0.09	0.13			F2	S. melongena 305E40 x S. melongena 67/3		Portis et al., 2014
Fruit-related	Productivity	PR	Fruit weight		Unmapped	9476_Pstl_L332				8.54e-05		9					GWAS			Portis et al., 2015
Fruit-related	Shape	SH	Fruit diameter 1/6		Unmapped	5578_Pstl_L312				7,0BE-04		7.2					GWAS			Portis et al., 2015
Fruit-related	Shape	SH	Fruit diameter 1/13		Unmapped	9476_Pstl_L332				0.000358		5					GWAS			Portis et al., 2015
Fruit-related	Shape	SH	Fruit diameter 1/5		Unmapped	9476_Pstl_L332				0.000425		4.6					GWAS			Portis et al., 2015
Fruit-related	Shape	SH	Fruit diameter 3/7		Unmapped	5578_Pstl_L312				0.000757		6.4					GWAS			Portis et al., 2015
Fruit-related	Shape	SH	Fruit diameter 3/11		Unmapped	9476_Pstl_L332				0.00037		8.1					GWAS			Portis et al., 2015
Fruit-related	Shape	SH	Fruit diameter max		Unmapped	5578_Pstl_L312				0.000876		7.2					GWAS			Portis et al., 2015
Fruit-related	Shape	SH	Fruit diameter max		Unmapped	9476_Pstl_L332				0.000521		8					GWAS			Portis et al., 2015
Fruit-related	Quality	QL	Fruit chlorophyll netting	fcn3.1	3	E35/M60-567.26	57,4 (57,2–57,4)				5,81*	40	Sl				F2	S. linnaeanum MM195 x S. melongena MM738		Frary et al., 2014
Fruit-related	Quality	QL	Fruit chlorophyll netting	fcn4.1	4	E32/M59-181.88-E44/M54-284.84	28,6 (25,6–34,6)				17,14**	78	Sl				F2	S. linnaeanum MM195 x S. melongena MM738		Frary et al., 2014
Fruit-related	Shape	SH	Fruit calyx size	cs2.1	LG2	R45S-TG276	0-4			0.009		19					F2	S. linnaeanum MM195 x S. melongena MM738		Frary et al., 2003
Fruit-related	Shape	SH	Fruit calyx size	cs2.2 (–)	LG2	TG469-ovate fw2.2	64-74-117			0.01		18					F2	S. linnaeanum MM195 x S. melongena MM738		Frary et al., 2003
Fruit-related	Quality	QL	Fruit glossiness	fglo1.1	LG1	CT268-CD15-CT267	25-51-128			0.0002		30					F2	S. linnaeanum MM195 x S. melongena MM738		Frary et al., 2003
Fruit-related	Quality	QL	Fruit glossiness	fglo12.1 (–)	LG12	TG68	0			0.007		23					F2	S. linnaeanum MM195 x S. melongena MM738		Frary et al., 2003
Fruit-related	Quality	QL	Fruit glossiness	fglo1.1	1	C2At3g23590-P14/M47-226.40	47,7 (47–48,8)				8,38**	52	Sm				F2	S. linnaeanum MM195 x S. melongena MM738		Frary et al., 2014
Fruit-related	Shape	SH	Fruit Lenght		E03		71,29 - 78,26										F2	S. melongena cv. HQ-1315 X cv. 1815		Wei et al., 2021
Fruit-related	Shape	SH	Fruit length	fl2.1	LG2	TG469-orfx-CT9	64-85-95			0.002		23					F2	S. linnaeanum MM195 x S. melongena MM738		Doganlar et al., 2002b; Doganlar et al., 2002a
Fruit-related	Shape	SH	Fruit length	fl1.1	1	C2At5g51970	0				4,97*	36	Sm				F2	S. linnaeanum MM195 x S. melongena MM738		Frary et al., 2014
Fruit-related	Shape	SH	Fruit length	fl2.1	2	DFR-P15/M47-275.63	75,4 (75,2–75,6)				5,41*	38	Sm				F2	S. linnaeanum MM195 x S. melongena MM738		Frary et al., 2014
Fruit-related	Shape	SH	Fruit length	fl2.2	2	TG140-C2At5g67370	79,2 (77,9–81,3)				6,58**	44	Sm				F2	S. linnaeanum MM195 x S. melongena MM738		Frary et al., 2014
Fruit-related	Shape	SH	Fruit length	fl7.1	7	E32/M59-293.77	62,5 (62–62,5)				6,09**	42	Sm				F2	S. linnaeanum MM195 x S. melongena MM738		Frary et al., 2014
Fruit-related	Shape	SH	Fruit length	fl9.1	9	E38/M60-099.47-C2At5g58410	48,8 (46,9–50,1)				7,28**	48	Sm				F2	S. linnaeanum MM195 x S. melongena MM738		Frary et al., 2014
Fruit-related	Shape	SH	Fruit shape		LG2	eUBC242	63			<0,0001	7.8	21.5					F2	S. melongena EPL-1 x S. melongena WCGR112-8		Nunome et al., 2001
Fruit-related	Shape	SH	Fruit shape		LG2	wAEM53a	75			<0,0001	8.7	31.1					F2	S. melongena EPL-1 x S. melongena WCGR112-8		Nunome et al., 2001
Fruit-related	Shape	SH	Fruit shape	fs2.1	LG2	TG140-CT9-CT274	79-95-99			0.002		22					F2	S. linnaeanum MM195 x S. melongena MM738		Doganlar et al., 2002b; Doganlar et al., 2002a
Fruit-related	Shape	SH	Fruit shape	fs2.1	LG2	TG140-CT9	79-95			0.006		19					F2	S. linnaeanum MM195 x S. melongena MM738		Doganlar et al., 2002b; Doganlar et al., 2002a
Fruit-related	Shape	SH	Fruit shape index	fs7.1	7	E38/M60-263.34	93.6				4,63*	34	Sm				F2	S. linnaeanum MM195 x S. melongena MM738		Frary et al., 2014
Fruit-related	Quality	QL	Locule number	oln5.1	5	E44/M54-097.34	40,2 (40–40,6)				6,35*	58	Sm				F2	S. linnaeanum MM195 x S. melongena MM738		Frary et al., 2014
Fruit-related	Shape	SH	Fruit diameter 1/2(cm)	fd1/2E02.MT	2	SSR114	1,12 (1–4.1)				4.79	10.2	−0.33	0.12			F2	S. melongena 305E40 x S. melongena 67/3		Portis et al., 2014
Fruit-related	Shape	SH	Fruit length (cm)	flE08.ML	8	20019_PstI_L326	0,61 (0–1)				5.06	6.5	0.7	0.06			F2	S. melongena 305E40 x S. melongena 67/3		Portis et al., 2014
Fruit-related	Productivity	PR	Fruit set	fset7.1 (–)	LG7	TG216-TG438-CT223	106-115-129			0.003		23					F2	S. linnaeanum MM195 x S. melongena MM738		Frary et al., 2003
Fruit-related	Productivity	PR	Fruit Weight	qsfwpu1	LG1	Em135a					10.1	18.1	-35.5	22.06			F2	S. melongena cv. Pusa Safed Baingan 1 (Sel-195) X cv. Pusa Uttam (DBR-31)		Bhanushree et al., 2020
Fruit-related	Productivity	PR	Fruit Weight	qsfwpu2	LG4	Emk03O04					11.21	19.44	-34.61	8.42			F2	S. melongena cv. Pusa Safed Baingan 1 (Sel-195) X cv. Pusa Uttam (DBR-31)		Bhanushree et al., 2020
Fruit-related	Productivity	PR	Fruit Weight	qsfwpu3	LG4	Emb01M15					7.48	14.06	-29.3	13.44			F2	S. melongena cv. Pusa Safed Baingan 1 (Sel-195) X cv. Pusa Uttam (DBR-31)		Bhanushree et al., 2020
Fruit-related	Productivity	PR	Fruit weight	fw2.1	LG2	TG469-orfx	64-85			0.002		23					F2	S. linnaeanum MM195 x S. melongena MM738		Doganlar et al., 2002b; Doganlar et al., 2002a
Fruit-related	Productivity	PR	Fruit weight	fw2.1	2	TG140	78 (77,5–79,1)				5,45**	38	Sm				F2	S. linnaeanum MM195 x S. melongena MM738		Frary et al., 2014
Fruit-related	Productivity	PR	Fruit weight	fw9.1	9	E38/M60-099.47	46,1 (45,4–46,5)				4,95*	53	Sm				F2	S. linnaeanum MM195 x S. melongena MM738		Frary et al., 2014
Fruit-related	Productivity	PR	Fruit weight	fw9.2	9	P15/M47-147.62-E35/M60-390.17	57 (56,9–57)				5,21*	55	Sm				F2	S. linnaeanum MM195 x S. melongena MM738		Frary et al., 2014
Fruit-related	Productivity	PR	Fruit/ftn	ftn3.1	3	TG130	65.1				4,47*	33	Sm				F2	S. linnaeanum MM195 x S. melongena MM738		Frary et al., 2014
Fruit-related	Productivity	PR	Fruit/ftn	ftn9.1	9	C2At2g37240	33,3 (32,3–33,5)				5,11*	36	Sm				F2	S. linnaeanum MM195 x S. melongena MM738		Frary et al., 2014
Fruit-related	Productivity	PR	Fruit/infructescence	ftn7.1	LG7	TG216-TG438-CT223	106-115-129			0.003		23					F2	S. linnaeanum MM195 x S. melongena MM738		Frary et al., 2003

## Sheet: Anthocyanins
Reported QTLs for Antochyanins
Trait Class	Trait	QGR	QTL name	LG	Marker	Position (cM)	Chr	Position (Mb)	p-value	LOD Score	% Expl. Var.	Additive Effect	Dominance Effect	Increase over parent (%)	Allelic Effect	Population Type	Cross	IL	Reference
Anthocyanin	Flesh color	AN		E09	15119_Pstl_L422	2.72	0	16.98	3.26e-06		5.3					GWAS			Portis et al., 2015
Anthocyanin	Stem anthocyanin	AN1		E01	27031_PstI_L365	110.78	1	2.16	0.000325		7					GWAS			Cericola et al., 2014
Anthocyanin	Fruit color	AN1		E01	27031_PstI_L365	110.78	1	2.16	0.000466		7					GWAS			Cericola et al., 2014
Anthocyanin	Fruit stripe	AN1	fst10.1 (–)	LG10	CD19-CT99-CT242	31-45-54	1	2.63	0.002		25					F2	S. linnaeanum MM195 x S. melongena MM738		Doganlar et al., 2002b; Doganlar et al., 2002a
Anthocyanin	Fruit anthocyanin presence	AN1	fap10.1	LG10	CT100-CT240-CT20	36-70-94	1	4,62-78,01	<0,0001		86					F2	S. linnaeanum MM195 x S. melongena MM738		Doganlar et al., 2002b; Doganlar et al., 2002a
Anthocyanin	Fruit anthocyanin presence	AN1	fap10.1	LG10	CT100-CT240-TG285	36-70-111	1	4,62-87,01	<0,0001		93					F2	S. linnaeanum MM195 x S. melongena MM738		Doganlar et al., 2002b; Doganlar et al., 2002a
Anthocyanin	Prickle anthocyanin	AN1	pa10.1	LG10	CT100-CT240-TG285	36-70-111	1	4,62-87,01	<0,0001		93					F2	S. linnaeanum MM195 x S. melongena MM738		Doganlar et al., 2002b; Doganlar et al., 2002a
Anthocyanin	Fruit Anthocyanins	AN1	FA1	1			1	7,35-9,35		4.07						MAGIC	S. melongena cvs. MM1597, DH ECAVI, AN-S-26, H15, A0416, IVIA-371, ASI-S-1, and S. incanum cv. MM577		Mangino et al., 2022
Anthocyanin	Pigmentation Under the Calyx	AN1	PUC1	1			1	7,35-9,35		4.21						MAGIC	S. melongena cvs. MM1597, DH ECAVI, AN-S-26, H15, A0416, IVIA-371, ASI-S-1, and S. incanum cv. MM577		Mangino et al., 2022
Anthocyanin	Fruit anthocyanin intensity	AN1	fai1.1 (–)	LG1	TG607-TG83	116-121	1	12,41-13,02	0.01		34					F2	S. linnaeanum MM195 x S. melongena MM738		Doganlar et al., 2002b; Doganlar et al., 2002a
Anthocyanin	Fruit color	AN1	fc10.1	LG10	CT99-CT240-TG285	45-70-111	1	78,01-87,01	<0,0001		76					F2	S. linnaeanum MM195 x S. melongena MM738		Doganlar et al., 2002b; Doganlar et al., 2002a
Anthocyanin	Fruit color	AN1	fc10.1	LG10	CT99-CT240-TG285	45-70-111	1	78,01-87,01	<0,0001		81					F2	S. linnaeanum MM195 x S. melongena MM738		Doganlar et al., 2002b; Doganlar et al., 2002a
Anthocyanin	Leaf lamina anthocyanin	AN1	lla10.1	LG10	CT217-CT240-CT20	66-70-94	1	78.01	0.0002		29					F2	S. linnaeanum MM195 x S. melongena MM738		Doganlar et al., 2002b; Doganlar et al., 2002a
Anthocyanin	Leaf lamina anthocyanin	AN1	lla10.1	LG10	CT99-CT240-TG285	45-70-111	1	78,01-87,01	<0,0001		60					F2	S. linnaeanum MM195 x S. melongena MM738		Doganlar et al., 2002b; Doganlar et al., 2002a
Anthocyanin	Leaf rib anthocyanin	AN1	lra10.1	LG10	CT99-CT240-TG285	45-70-111	1	78,01-87,01	<0,0001		76					F2	S. linnaeanum MM195 x S. melongena MM738		Doganlar et al., 2002b; Doganlar et al., 2002a
Anthocyanin	Stem anthocyanin	AN1	sa10.1	LG10	CT217-CT240-TG285	66-70-111	1	78,01-87,01	0.0002		29					F2	S. linnaeanum MM195 x S. melongena MM738		Doganlar et al., 2002b; Doganlar et al., 2002a
Anthocyanin	Stem anthocyanin	AN1	sa10.1	LG10	CT217-CT240-TG241	66-70-86	1	78,01-82,5	<0,0001		39					F2	S. linnaeanum MM195 x S. melongena MM738		Doganlar et al., 2002b; Doganlar et al., 2002a
Anthocyanin	Prickle anthocyanin	AN1	pa10.1	LG10	CT99-CT240-CD72A	45-70-94	1	78.01	<0,0001		90					F2	S. linnaeanum MM195 x S. melongena MM738		Doganlar et al., 2002b; Doganlar et al., 2002a
Anthocyanin	Corolla anthocyanin	AN1	ca10.1	LG10	CT240-CD72A-TG285	70-94-111	1	78,01-87,01	0.0009		26					F2	S. linnaeanum MM195 x S. melongena MM738		Doganlar et al., 2002b; Doganlar et al., 2002a
Anthocyanin	Fruit anthocyanin intensity	AN1	fai10.1	LG10	CT242-TG241	54-86	1	82.5	0.003		42					F2	S. linnaeanum MM195 x S. melongena MM738		Doganlar et al., 2002b; Doganlar et al., 2002a
Anthocyanin	Adaxial leaf lamina anthocyanin	AN2		E01	10532_PstI_L317	28.48	1	105.03	0.000504		8					GWAS			Cericola et al., 2014
Anthocyanin	Stem Anthocyanin	AN3	stean2.1_ML	E2	CH02_30555633	89.13	2	43,44-43,5		4.9	5.6	-2294				RIL	S. melongena cv. 305E40 X cv. 67/3		Toppino et al., 2020
Anthocyanin	Stem Anthocyanin	AN3	stean2.1_ML	E2	CH02_30555713	100.13	2	43,44-43,5		8.11	9.5	-0.3255				RIL	S. melongena cv. 305E40 X cv. 67/3		Toppino et al., 2020
Anthocyanin	Adaxial leaf lamina anthocyanin	AN4		E02	21901_PstI_L329	58.27	2	63.49	0.00234		6					GWAS			Cericola et al., 2014
Anthocyanin	Stem anthocyanin	AN4		E02	21901_PstI_L329	58.27	2	63.49	0.000773		7					GWAS			Cericola et al., 2014
Anthocyanin	Calyx anthocyanin	AN4		E02	21901_PstI_L329	58.27	2	63.49	2.87e-05		11					GWAS			Cericola et al., 2014
Anthocyanin	Adaxial leaf venation anthocyanin	AN4		E02	21901_PstI_L329	58.27	2	63.49	0.000374		8					GWAS			Cericola et al., 2014
Anthocyanin	Pigmentation Under the Calyx	AN5	PUC3.1	3			3	5,49-6,99		4,41 - 6,18						MAGIC	S. melongena cvs. MM1597, DH ECAVI, AN-S-26, H15, A0416, IVIA-371, ASI-S-1, and S. incanum cv. MM577		Mangino et al., 2022
Anthocyanin	Pigmentation Under the Calyx	AN6	PUC3.2	3			3	21,24-58,65		4.58						MAGIC	S. melongena cvs. MM1597, DH ECAVI, AN-S-26, H15, A0416, IVIA-371, ASI-S-1, and S. incanum cv. MM577		Mangino et al., 2022
Anthocyanin	Corolla anthocyanin	AN7	ca3.1	LG3	CT115	159	3	97.01	0.0007		26					F2	S. linnaeanum MM195 x S. melongena MM738		Doganlar et al., 2002b; Doganlar et al., 2002a
Anthocyanin	Fruit stripe	AN8	fst4.1	LG4	TG230-TG303-TG62	0-13-47	4	2,15-73,79	<0,0001		67					F2	S. linnaeanum MM195 x S. melongena MM738		Doganlar et al., 2002b; Doganlar et al., 2002a
Anthocyanin	Fruit stripe	AN8	fst4.1	LG4	TG230-TG303-T0877	0-13-40	4	2,15-64,24	<0,0001		49					F2	S. linnaeanum MM195 x S. melongena MM738		Doganlar et al., 2002b; Doganlar et al., 2002a
Anthocyanin	Corolla anthocyanin	AN9	ca5.1 (–)	LG5	TG351-TG565-T0801	31-62-80	5	0,73-73,82	0.0003		31					F2	S. linnaeanum MM195 x S. melongena MM738		Doganlar et al., 2002b; Doganlar et al., 2002a
Anthocyanin	Corolla Colour	AN9	corcol5.1_MT	E5	CH05_17086140	45.37	5	11,42-11,43		7.28		-0.344				RIL	S. melongena cv. 305E40 X cv. 67/3		Toppino et al., 2020
Anthocyanin	Corolla anthocyanin	AN9	ca5.1	5	T0612	73,3 (72,3–73,4)	5	72.56		5,02*	36	Sm				F2	S. linnaeanum MM195 x S. melongena MM738		Frary et al., 2014
Anthocyanin	Anthocianin Tonality	AN9	toan5.2_BT	E5	CH05_36076199	61,55-66,39	5	74,02-74,06		4.12	5.2	-0.624				RIL	S. melongena cv. 305E40 X cv. 67/3		Toppino et al., 2020
Anthocyanin	Delphinidin-3- rutinoside	AN9	P-D3R.5.1	5	CH05_36124744	64,0–66,0	5	74,08-74,16		29,31,00	57.3	38,44,00				RIL	S. melongena cv. 305E40 X cv. 67/3		Sulli et al., 2021
Anthocyanin	Nasunin	AN9	P-NAN.5.1	5	CH05_36124744	64,3–66,4	5	74,08-74,16		36793	54	−0,2202				RIL	S. melongena cv. 305E40 X cv. 67/3		Sulli et al., 2021
Anthocyanin	Stem Anthocyanin	AN9	stean5.1_BT	E5	CH05_36124744	62,45-66,516	5	74,08-74,16		15.58	21.5	-0.42				RIL	S. melongena cv. 305E40 X cv. 67/3		Toppino et al., 2020
Anthocyanin	Stem Anthocyanin	AN9	stean5.1_ML	E5	CH05_36124744	66.39	5	74,08-74,16		9.22	13	-0.3156				RIL	S. melongena cv. 305E40 X cv. 67/3		Toppino et al., 2020
Anthocyanin	Anthocianin Tonality	AN9	toan5.2_ML	E5	CH05_36124744	61,55-66,39	5	74,08-74,16		7.44	8.7	-0.7422				RIL	S. melongena cv. 305E40 X cv. 67/3		Toppino et al., 2020
Anthocyanin	Stem Anthocyanin	AN9	stean5.1_ML	E5	CH05_36124744	62,45-64,516	5	74,08-74,16		9.7	16.8	-0.3882				RIL	S. melongena cv. 305E40 X cv. 67/3		Toppino et al., 2020
Anthocyanin	D3R	AN9	D3RE05.ML	5	3311_Pstl_L361	75,304 (70,7-83)	5	74.8		21.94	49.7	447.367	-393.267			F2	S. melongena 305E40 x S. melongena 67/3		Toppino et al., 2016
Anthocyanin	D3R	AN9	D3RE05.MT	5	3311_Pstl_L361	75,304 (73,7-77,3)	5	74.8		24.73	52	424.258	-389.531			F2	S. melongena 305E40 x S. melongena 67/3		Toppino et al., 2016
Anthocyanin	Nasunine	AN9	NasE05.ML	5	3311_Pstl_L361	75,304 (72,7-77,3)	5	74.8		10.48	28	-123.507	120.662			F2	S. melongena 305E40 x S. melongena 67/3		Toppino et al., 2016
Anthocyanin	Nasunine	AN9	NasE05.MT	5	3311_Pstl_L361	75,304 (72,7-77,3)	5	74.8		11.22	28.4	-133.158	130.719			F2	S. melongena 305E40 x S. melongena 67/3		Toppino et al., 2016
Anthocyanin	Fruit color	AN9	FrucolE05.ML	5	3311_Pstl_L361	75,304 (70-80)	5	74.8		32.01	56.3	-4.274	4.099			F2	S. melongena 305E40 x S. melongena 67/3		Toppino et al., 2016
Anthocyanin	Fruit color	AN9	FrucolE05.MT	5	3311_Pstl_L361	75,304 (70-81)	5	74.8		40.62	69.9	-5.116	5.127			F2	S. melongena 305E40 x S. melongena 67/3		Toppino et al., 2016
Anthocyanin	Undercalyx color	AN9	UndcalE05.ML	5	3311_Pstl_L361	75,304 (70,7-79,3)	5	74.8		20.6	13.8	-4.339	4.958			F2	S. melongena 305E40 x S. melongena 67/3		Toppino et al., 2016
Anthocyanin	Undercalyx color	AN9	UndcalE05.MT	5	3311_Pstl_L361	75,304 (70,7-82)	5	74.8		27.4	13.8	-4.547	4 ,658			F2	S. melongena 305E40 x S. melongena 67/3		Toppino et al., 2016
Anthocyanin	Anthocianin Tonality	AN9	toan5.1_BT	E5	CH05_37533757	75.48	5	75,04-75,07		18.29	35.7	-110.9				RIL	S. melongena cv. 305E40 X cv. 67/3		Toppino et al., 2020
Anthocyanin	Corolla Colour	AN9	corcol5.1_BT	E5	CH05_37533757	83.04	5	75,04-75,07		22.39	40.2	-107.477				RIL	S. melongena cv. 305E40 X cv. 67/3		Toppino et al., 2020
Anthocyanin	Anthocianin Tonality	AN9	toan5.1_ML	E5	CH05_37533757	75.48	5	75,04-75,07		23.32	43.9	-116.208				RIL	S. melongena cv. 305E40 X cv. 67/3		Toppino et al., 2020
Anthocyanin	Corolla Colour	AN9	corcol5.1_ML	E5	CH05_37533757	75.48	5	75,04-75,07		25.31	45.2	-112.175				RIL	S. melongena cv. 305E40 X cv. 67/3		Toppino et al., 2020
Anthocyanin	Hypocotyl Anthocyanin	AN9	hyan5.1	E5	CH05_37533757	75.48	5	75,04-75,07		24.12	48.1	-0.9234				RIL	S. melongena cv. 305E40 X cv. 67/3		Toppino et al., 2020
Anthocyanin	Adaxial leaf venation anthocyanin	AN9		E05	25734_PstI_L387	87.34	5	76.22	0.00151		7					GWAS			Cericola et al., 2014
Anthocyanin	Fruit peduncle anthocyanin	AN9		E05	25734_PstI_L387	87.34	5	76.22	3.8e-06		12					GWAS			Cericola et al., 2014
Anthocyanin	Fruit color	AN9		E05	25776_PstI_L386	100.27	5	78.29	0.000107		11					GWAS			Cericola et al., 2014
Anthocyanin	Stem anthocyanin	AN9		E05	12391_PstI_L355	94.93	5	79.23	0.00105		7					GWAS			Cericola et al., 2014
Anthocyanin	Leaf lamina anthocyanin	AN10	lla6.1 (–)	LG6	TG178-CT204-CT109	53-93-113	6	67,59-89,49	0.0003		27					F2	S. linnaeanum MM195 x S. melongena MM738		Doganlar et al., 2002b; Doganlar et al., 2002a
Anthocyanin	Stem anthocyanin	AN10	sa6.1 (–)	LG6	TG178-TG240-CT204	53-74-93	6	67,59-89,49	0.0001		33					F2	S. linnaeanum MM195 x S. melongena MM738		Doganlar et al., 2002b; Doganlar et al., 2002a
Anthocyanin	Stem anthocyanin	AN10	sa6.1 (–)	LG6	TG178-TG240-GP89	53-74-88	6	67,59-85,3	0.01		20					F2	S. linnaeanum MM195 x S. melongena MM738		Doganlar et al., 2002b; Doganlar et al., 2002a
Anthocyanin	Leaf lamina anthocyanin	AN10	lla6.1 (–)	LG6	TG240-GP89	74-88	6	85.3	0.005		22					F2	S. linnaeanum MM195 x S. melongena MM738		Doganlar et al., 2002b; Doganlar et al., 2002a
Anthocyanin	Corolla anthocyanin	AN10	ca6.1 (–)	LG6	TG240-GP89-CT109	74-88-113	6	85.3	0.0002		30					F2	S. linnaeanum MM195 x S. melongena MM738		Doganlar et al., 2002b; Doganlar et al., 2002a
Anthocyanin	Adaxial leaf lamina anthocyanin	AN11		E06	24985_PstI_L311	151.8	6	96.51	3.76e-11		22					GWAS			Cericola et al., 2014
Anthocyanin	Hypocotyl Anthocyanin	AN12	hyan7.1	E7	CH07_132761839	79,32-83,94	7	99,83-99,86		4.33	5.8	-0.3223				RIL	S. melongena cv. 305E40 X cv. 67/3		Toppino et al., 2020
Anthocyanin	Flesh color	AN12		E07	264_Pstl_L266	1.93	7	101.76	2.73e-05		5					GWAS			Portis et al., 2015
Anthocyanin	Stem anthocyanin	AN13		E08	9226_PstI_L398	1.8	8	64.12	0.00147		5					GWAS			Cericola et al., 2014
Anthocyanin	Fruit color	AN14	FrucolE08.ML	8	35002_Pstl_L402	29,19 (28,5-33)	8	83.66		4.88	5.5	-1.138	-1.236			F2	S. melongena 305E40 x S. melongena 67/3		Toppino et al., 2016
Anthocyanin	Fruit color	AN14	fc8.1 (–)	LG8	TG510-CT148	69-78	8	86,14-87,67	0.006		28					F2	S. linnaeanum MM195 x S. melongena MM738		Doganlar et al., 2002b; Doganlar et al., 2002a
Anthocyanin	Fruit Anthocyanins	AN15	FA9	9			9	72,27-73,37		3,86 - 4,22						MAGIC	S. melongena cvs. MM1597, DH ECAVI, AN-S-26, H15, A0416, IVIA-371, ASI-S-1, and S. incanum cv. MM577		Mangino et al., 2022
Anthocyanin	Plant Anthocyanins	AN15	PA9	9			9	72,95-73,37		4.25						MAGIC	S. melongena cvs. MM1597, DH ECAVI, AN-S-26, H15, A0416, IVIA-371, ASI-S-1, and S. incanum cv. MM577		Mangino et al., 2022
Anthocyanin	Fruit color	AN16		E07	34571_PstI_L286	15.66	9	84.28	0.00026		6					GWAS			Cericola et al., 2014
Anthocyanin	Leaf lamina anthocyanin	AN16	lla9.1	LG9	TG421-TG424	97-103	9	88.27	0.002		22					F2	S. linnaeanum MM195 x S. melongena MM738		Doganlar et al., 2002b; Doganlar et al., 2002a
Anthocyanin	Calyx anthocyanin	AN17		E10	31763_PstI_L370	6.25	10	1.58	0.000337		8					GWAS			Cericola et al., 2014
Anthocyanin	Pigmentation Under the Calyx	AN17	PUC10.1	10			10	1,59-2,18		4.2						MAGIC	S. melongena cvs. MM1597, DH ECAVI, AN-S-26, H15, A0416, IVIA-371, ASI-S-1, and S. incanum cv. MM577		Mangino et al., 2022
Anthocyanin	Pigmentation Under the Calyx	AN17	PUC10.2	10			10	3-3,43		4.2						MAGIC	S. melongena cvs. MM1597, DH ECAVI, AN-S-26, H15, A0416, IVIA-371, ASI-S-1, and S. incanum cv. MM577		Mangino et al., 2022
Anthocyanin	Vein Color	AN18	vc10.1	E10		79,44–80,14	10	63,39-79,06		28.75	52.1	-0.68	0.66			F2	S. melongena cv. 1836 X S.linneanum cv. 1809		Wei et al., 2020
Anthocyanin	Adaxial leaf lamina anthocyanin	AN18		E10	35442_PstI_L404	69.13	10	69.05	2.04e-05		11					GWAS			Cericola et al., 2014
Anthocyanin	Stem anthocyanin	AN18		E10	35442_PstI_L404	69.13	10	69.05	5.51e-09		18					GWAS			Cericola et al., 2014
Anthocyanin	Calyx anthocyanin	AN18		E10	35442_PstI_L404	69.13	10	69.05	5.96e-12		24					GWAS			Cericola et al., 2014
Anthocyanin	Adaxial leaf venation anthocyanin	AN18		E10	35442_PstI_L404	69.13	10	69.05	1.22e-09		20					GWAS			Cericola et al., 2014
Anthocyanin	Adaxial leaf venation anthocyanin	AN18		E10	35442_PstI_L404	69.13	10	69.05	8.16e-07		14					GWAS			Cericola et al., 2014
Anthocyanin	Fruit peduncle anthocyanin	AN18		E10	35442_PstI_L404	69.13	10	69.05	2.05e-10		20					GWAS			Cericola et al., 2014
Anthocyanin	Fruit color	AN18		E10	35442_PstI_L404	69.13	10	69.05	1.22e-08		22					GWAS			Cericola et al., 2014
Anthocyanin	Leaf Prickle Color	AN18	lpc10.1	E10		79,02–79,94	10	69,37-78,95		27.65	36.95	-0.53	1.49			F2	S. melongena cv. 1836 X S.linneanum cv. 1809		Wei et al., 2020
Anthocyanin	Stem anthocyanin	AN18		E10	31471_PstI_L271	70.39	10	72.48	0.00191		6					GWAS			Cericola et al., 2014
Anthocyanin	Adaxial leaf venation anthocyanin	AN18		E10	31471_PstI_L271	70.39	10	72.48	0.000703		7					GWAS			Cericola et al., 2014
Anthocyanin	Plant Anthocyanins	AN18	PA10	10			10	72,49-78,95		4,31 - 6,48						MAGIC	S. melongena cvs. MM1597, DH ECAVI, AN-S-26, H15, A0416, IVIA-371, ASI-S-1, and S. incanum cv. MM577		Mangino et al., 2022
Anthocyanin	Fruit Anthocyanins	AN18	FA10	10			10	75,06-78,95		4,52 - 9,06						MAGIC	S. melongena cvs. MM1597, DH ECAVI, AN-S-26, H15, A0416, IVIA-371, ASI-S-1, and S. incanum cv. MM577		Mangino et al., 2022
Anthocyanin	Pigmentation Under the Calyx	AN18	PUC10.3	10			10	75,06-78,95		3,86 - 12,44						MAGIC	S. melongena cvs. MM1597, DH ECAVI, AN-S-26, H15, A0416, IVIA-371, ASI-S-1, and S. incanum cv. MM577		Mangino et al., 2022
Anthocyanin	Adaxial Leaf Lamina Anthocyanin	AN18	adlan10.1_BT	E10	CH10_95003635	237.38	10	75,59-75,66		7.59	21	-0.6				RIL	S. melongena cv. 305E40 X cv. 67/3		Toppino et al., 2020
Anthocyanin	Adaxial Leaf Lamina Anthocyanin	AN18	adlan10.1_ML	E10	CH10_95003635	237.38	10	75,59-75,66		7.47	20.4	-0.5872				RIL	S. melongena cv. 305E40 X cv. 67/3		Toppino et al., 2020
Anthocyanin	Adaxial Leaf Lamina Anthocyanin	AN18	adlan10.1_MT	E10	CH10_95003635	252.27	10	75,59-75,66		6.21	17.7	-0.3465				RIL	S. melongena cv. 305E40 X cv. 67/3		Toppino et al., 2020
Anthocyanin	Stem Anthocyanin	AN18	stean10.1_BT	E10	CH10_94779014	231.46	10	75,83-75,87		27.33	45.1	-0.6				RIL	S. melongena cv. 305E40 X cv. 67/3		Toppino et al., 2020
Anthocyanin	Leaf Venation Anthocyanin	AN18	lvean10.1_BT	E10	CH10_94779014	231.46	10	75,83-75,87		33.18	64.2	-0.7883				RIL	S. melongena cv. 305E40 X cv. 67/3		Toppino et al., 2020
Anthocyanin	Flower Anthocyanin Intensity	AN18	flian10.1_BT	E10	CH10_94779014	231.46	10	75,83-75,87		29.26	59.5	-0.568				RIL	S. melongena cv. 305E40 X cv. 67/3		Toppino et al., 2020
Anthocyanin	Stem Anthocyanin	AN18	stean10.1_ML	E10	CH10_94779014	231.46	10	75,83-75,87		26.32	48.1	-0.5894				RIL	S. melongena cv. 305E40 X cv. 67/3		Toppino et al., 2020
Anthocyanin	Leaf Venation Anthocyanin	AN18	lvean10.1_ML	E10	CH10_94779014	231.46	10	75,83-75,87		25.32	53.2	-0.6202				RIL	S. melongena cv. 305E40 X cv. 67/3		Toppino et al., 2020
Anthocyanin	Flower Anthocyanin Intensity	AN18	flian10.1_ML	E10	CH10_94779014	231.46	10	75,83-75,87		32.04	61.9	-0.6544				RIL	S. melongena cv. 305E40 X cv. 67/3		Toppino et al., 2020
Anthocyanin	Stem Anthocyanin	AN18	stean10.1_MT	E10	CH10_94779014	238.45	10	75,83-75,87		21.16	40.3	-0.5851				RIL	S. melongena cv. 305E40 X cv. 67/3		Toppino et al., 2020
Anthocyanin	Leaf Venation Anthocyanin	AN18	lvean10.1_MT	E10	CH10_94779014	238.45	10	75,83-75,87		10.52	28.2	-0.5629				RIL	S. melongena cv. 305E40 X cv. 67/3		Toppino et al., 2020
Anthocyanin	Flower Anthocyanin Intensity	AN18	flian10.1_MT	E10	CH10_94779014	238.45	10	75,83-75,87		37.7	69.3	-0.7393				RIL	S. melongena cv. 305E40 X cv. 67/3		Toppino et al., 2020
Anthocyanin	Hypocotyl Anthocyanin	AN18	hyan10.1	E10	CH10_94684020	230,12-233,45	10	75,92-75,96		3.37	4.5	-0.2807				RIL	S. melongena cv. 305E40 X cv. 67/3		Toppino et al., 2020
Anthocyanin	Prickle anthocyanin	AN18	pa10.1	10	CT214-CT240	109,2 (107–109,8)	10	76,06-78,01		20,61**	89	Sm				F2	S. linnaeanum MM195 x S. melongena MM738		Frary et al., 2014
Anthocyanin	Anthocianin Tonality	AN18	toan10.1_BT	E10	CH10_94275882	233.17	10	76,34-76,38		6.07	9.3	-0.549				RIL	S. melongena cv. 305E40 X cv. 67/3		Toppino et al., 2020
Anthocyanin	Corolla Colour	AN18	corcol10.1_BT	E10	CH10_94275882	233.17	10	76,34-76,38		8.28	11.1	-0.5493				RIL	S. melongena cv. 305E40 X cv. 67/3		Toppino et al., 2020
Anthocyanin	Anthocianin Tonality	AN18	toan10.1_ML	E10	CH10_94275882	233.17	10	76,34-76,38		5.22	6.8	-0.4464				RIL	S. melongena cv. 305E40 X cv. 67/3		Toppino et al., 2020
Anthocyanin	Corolla Colour	AN18	corcol10.1_ML	E10	CH10_94281914	233.17	10	76,34-76,34		6.35	7.7	-0.4507				RIL	S. melongena cv. 305E40 X cv. 67/3		Toppino et al., 2020
Anthocyanin	Pigmentation Under the Calyx	AN18	PUC10.4	10			10	77,22-81,85		3,71 - 7,93						MAGIC	S. melongena cvs. MM1597, DH ECAVI, AN-S-26, H15, A0416, IVIA-371, ASI-S-1, and S. incanum cv. MM577		Mangino et al., 2022
Anthocyanin	Leaf rib anthocyanin	AN18	lra10.1	10	TG233-TG63	110,5 (109,3–113,1)	10	77.65		16,74**	77	Sm				F2	S. linnaeanum MM195 x S. melongena MM738		Frary et al., 2014
Anthocyanin	Leaf lamina anthocyanin	AN18	lla10.1	10	TG233-TG63	109,8 (121,3–123,1)	10	77.65		10,53**	60	Sm				F2	S. linnaeanum MM195 x S. melongena MM738		Frary et al., 2014
Anthocyanin	Fruit anthocyanin presence	AN18	fap10.2	10	TG233-CT240	109,8 (109,3–112,8)	10	77,65-78,01		223,54*	100	Sm				F2	S. linnaeanum MM195 x S. melongena MM738		Frary et al., 2014
Anthocyanin	Fruit anthocyanin presence	AN18	fap10.2	10	TG233-CT240	109,8 (109,3–112,8)	10	77,65-78,01		2223,54**	100	Sm				F2	S. linnaeanum MM195 x S. melongena MM738		Frary et al., 2014
Anthocyanin	Stem anthocyanin	AN18		E10	19126_PstI_L349	69.39	10	78	0.000208		7					GWAS			Cericola et al., 2014
Anthocyanin	Adaxial leaf venation anthocyanin	AN18		E10	19126_PstI_L349	69.39	10	78	0.00136		5					GWAS			Cericola et al., 2014
Anthocyanin	Fruit color	AN18		E10	19126_PstI_L349	69.39	10	78	0.000215		10					GWAS			Cericola et al., 2014
Anthocyanin	Stem anthocyanin	AN18	sa10.1	10	CT240	109,8 (109,6–110,8)	10	78.01		5,21*	36	Sm				F2	S. linnaeanum MM195 x S. melongena MM738		Frary et al., 2014
Anthocyanin	Prickle anthocyanin	AN18	pa10.1	10	T0838-CT240	109,8 (104,9–111,1)	10	78.01		13,36**	69	Sm				F2	S. linnaeanum MM195 x S. melongena MM738		Frary et al., 2014
Anthocyanin	Adaxial leaf lamina anthocyanin	AN18		E10	15158_PstI_L379	69.39	10	78.05	4.08e-07		13					GWAS			Cericola et al., 2014
Anthocyanin	Stem anthocyanin	AN18		E10	15158_PstI_L379	69.39	10	78.05	2.89e-05		9					GWAS			Cericola et al., 2014
Anthocyanin	Calyx anthocyanin	AN18		E10	15158_PstI_L379	69.39	10	78.05	5.12e-08		15					GWAS			Cericola et al., 2014
Anthocyanin	Adaxial leaf venation anthocyanin	AN18		E10	15158_PstI_L379	69.39	10	78.05	2.41e-05		9					GWAS			Cericola et al., 2014
Anthocyanin	Adaxial leaf venation anthocyanin	AN18		E10	15158_PstI_L379	69.39	10	78.05	4.21e-07		13					GWAS			Cericola et al., 2014
Anthocyanin	Fruit peduncle anthocyanin	AN18		E10	15158_PstI_L379	69.39	10	78.05	1.39e-09		17					GWAS			Cericola et al., 2014
Anthocyanin	Undercalyx color	AN18	UndcalE10.ML	10	15158_Pstl_L379	69,39 (69,2-69,4)	10	78.05		58.76	77.0	10.129	9.061			F2	S. melongena 305E40 x S. melongena 67/3		Toppino et al., 2016
Anthocyanin	Undercalyx color	AN18	UndcalE10.MT	10	15158_Pstl_L379	69,39 (69,2-69,4)	10	78.05		72.35	82.5	10.901	8.81			F2	S. melongena 305E40 x S. melongena 67/3		Toppino et al., 2016
Anthocyanin	Peel next to calyx color	AN18	PnccE10.ML	10	15158_Pstl_L379	69,39 (69,2-69,4)	10	78.05		68.92	86.9	-0.962	-0.618			F2	S. melongena 305E40 x S. melongena 67/3		Toppino et al., 2016
Anthocyanin	Fruit color	AN18		E10	19381_PstI_L396	64.21	10	80.47	8.81e-05		10					GWAS			Cericola et al., 2014
Anthocyanin	Flesh color	AN18		E10	28881_Pstl_L382	4.63	10	84.68	9.74e-08		15.9					GWAS			Portis et al., 2015
Anthocyanin	Flesh color	AN18		E10	2542_Pstl_L356	5.38	10	86.74	6.62e-06		12					GWAS			Portis et al., 2015
Anthocyanin	Flesh color	AN18		E10	19049_ Pstl_L434	5.34	10	86.79	1.85e-08		17.3					GWAS			Portis et al., 2015
Anthocyanin	Flesh color	AN18		E10	9914_Pstl_L326	5.33	10	86.82	4,09 E-06		12.5					GWAS			Portis et al., 2015
Anthocyanin	Stem anthocyanin	AN18		E10	3382_PstI_L285	128.3	10	86.91	0.000956		6					GWAS			Cericola et al., 2014
Anthocyanin	Adaxial leaf venation anthocyanin	AN18		E10	3382_PstI_L285	128.3	10	86.91	0.000168		7					GWAS			Cericola et al., 2014
Anthocyanin	Adaxial leaf venation anthocyanin	AN18		E10	3382_PstI_L285	128.3	10	86.91	7.28e-06		10					GWAS			Cericola et al., 2014
Anthocyanin	Fruit peduncle anthocyanin	AN18		E10	3382_PstI_L285	128.3	10	86.91	0.00019		7					GWAS			Cericola et al., 2014
Anthocyanin	Fruit color	AN18		E10	3382_PstI_L285	128.3	10	86.91	0.000151		6					GWAS			Cericola et al., 2014
Anthocyanin	Stem anthocyanin	AN18		E10	19601_PstI_L364	128.34	10	87.03	0.000956		6					GWAS			Cericola et al., 2014
Anthocyanin	Adaxial leaf venation anthocyanin	AN18		E10	19601_PstI_L364	128.34	10	87.03	0.000168		7					GWAS			Cericola et al., 2014
Anthocyanin	Adaxial leaf venation anthocyanin	AN18		E10	19601_PstI_L364	128.34	10	87.03	7.28e-06		10					GWAS			Cericola et al., 2014
Anthocyanin	Fruit peduncle anthocyanin	AN18		E10	19601_PstI_L364	128.34	10	87.03	0.00019		7					GWAS			Cericola et al., 2014
Anthocyanin	Fruit color	AN18		E10	19601_PstI_L364	128.34	10	87.03	0.000151		6					GWAS			Cericola et al., 2014
Anthocyanin	Stem anthocyanin	AN18		E10	33571_PstI_L387	128.55	10	87.08	0.000956		6					GWAS			Cericola et al., 2014
Anthocyanin	Adaxial leaf venation anthocyanin	AN18		E10	33571_PstI_L387	128.55	10	87.08	0.000168		7					GWAS			Cericola et al., 2014
Anthocyanin	Adaxial leaf venation anthocyanin	AN18		E10	33571_PstI_L387	128.55	10	87.08	7.28e-06		10					GWAS			Cericola et al., 2014
Anthocyanin	Fruit peduncle anthocyanin	AN18		E10	33571_PstI_L387	128.55	10	87.08	0.00019		7					GWAS			Cericola et al., 2014
Anthocyanin	Fruit color	AN18		E10	33571_PstI_L387	128.55	10	87.08	0.000151		6					GWAS			Cericola et al., 2014
Anthocyanin	Flesh color	AN19		E11	29504_Pstl_L332	0.31	11	5.15	8 04E-05		9.6					GWAS			Portis et al., 2015
Anthocyanin	Adaxial leaf lamina anthocyanin	AN20		E11	36033_PstI_L358	68.04	11	101.05	1.69e-05		11					GWAS			Cericola et al., 2014
Anthocyanin	Adaxial leaf venation anthocyanin	AN20		E11	36033_PstI_L358	68.04	11	101.05	0.00078		7					GWAS			Cericola et al., 2014
Anthocyanin	Fruit color	AN20		E11	36033_PstI_L358	68.04	11	101.05	6.92e-06		17					GWAS			Cericola et al., 2014
Anthocyanin	Fruit anthocyanin intensity	AN20	fai11.1	11	CT175	123.7	11	102.07		6,34**	69	Sl				F2	S. linnaeanum MM195 x S. melongena MM738		Frary et al., 2014
Anthocyanin	Fruit color	AN		LG7	eAEM64a	0			<0,0001	3.2	25.8					F2	S. melongena EPL-1 x S. melongena WCGR112-8		Nunome et al., 2001
Anthocyanin	Fruit color	AN		LG7	eAEM26b	12			<0,0001	4.8	27.3					F2	S. melongena EPL-1 x S. melongena WCGR112-8		Nunome et al., 2001
Anthocyanin	Stem color	AN		LG7	eAEM64a	0			<0,0001	9.5	54					F2	S. melongena EPL-1 x S. melongena WCGR112-8		Nunome et al., 2001
Anthocyanin	Stem color	AN		LG7	eAEM26b	12			<0,0001	10.5	49.8					F2	S. melongena EPL-1 x S. melongena WCGR112-8		Nunome et al., 2001
Anthocyanin	Calyx color	AN		LG7	eAEM64a	0			<0,0001	14.5	64.3					F2	S. melongena EPL-1 x S. melongena WCGR112-8		Nunome et al., 2001
Anthocyanin	Calyx color	AN		LG7	eAEM26b	12			<0,0001	20	68.1					F2	S. melongena EPL-1 x S. melongena WCGR112-8		Nunome et al., 2001
Anthocyanin	Fruit anthocyanin intensity	AN	fai12.1	LG12	CT79	21			0.001		48					F2	S. linnaeanum MM195 x S. melongena MM738		Doganlar et al., 2002b; Doganlar et al., 2002a
Anthocyanin	Leaf lamina anthocyanin	AN	lla2.1	LG2	ovate-orfx	74-85			0.005		20					F2	S. linnaeanum MM195 x S. melongena MM738		Doganlar et al., 2002b; Doganlar et al., 2002a
Anthocyanin	Stem anthocyanin	AN	sa6.2	LG6	CT193-CT109	110-113			0.007		19					F2	S. linnaeanum MM195 x S. melongena MM738		Doganlar et al., 2002b; Doganlar et al., 2002a
Anthocyanin	Stem anthocyanin	AN	sa12.1 (–)	LG12	CT79-CT211-cLET8K4	21-31-37			0.01		24					F2	S. linnaeanum MM195 x S. melongena MM738		Doganlar et al., 2002b; Doganlar et al., 2002a
Anthocyanin	Fruit stripe	AN	fst4.1	4	E32/M59-181.88-E44/M54-284.84	28,6 (25,6–33,7)				13,23**	69	Sl				F2	S. linnaeanum MM195 x S. melongena MM738		Frary et al., 2014
Anthocyanin	Fruit stripe	AN	fst10.1	10	CT99	60,7 (60,2–60,9)				6,48*	44	Sm				F2	S. linnaeanum MM195 x S. melongena MM738		Frary et al., 2014
Anthocyanin	Stem anthocyanin	AN	sa6.1	6	C2At4g10030-P14/M47-370.34	72,8 (72,6–73,3)				6,06**	41	Sl				F2	S. linnaeanum MM195 x S. melongena MM738		Frary et al., 2014
Anthocyanin	Stem anthocyanin	AN	sa10.2	10	CT124	121.2				4,55*	33	Sm				F2	S. linnaeanum MM195 x S. melongena MM738		Frary et al., 2014
Anthocyanin	Fruit anthocyanin intensity	AN	fai12.1	12	CT79-T0076	0,2 (0–1,8)				10,57**	86	Sl				F2	S. linnaeanum MM195 x S. melongena MM738		Frary et al., 2014
Anthocyanin	Fruit anthocyanin presence	AN	fap10.1	10	C2At3g08760	106.4				22,69**	87	Sl				F2	S. linnaeanum MM195 x S. melongena MM738		Frary et al., 2014
Anthocyanin	Peel next to calyx color	AN	PnccE10.MT	10	15158_Pstl_L380	69,39 (69,2-69,4)				58.7	82.3	-0.885	-0.456			F2	S. melongena 305E40 x S. melongena 67/3		Toppino et al., 2016

## Sheet: Biotic_resistances
Reported QTLs for Biotic Resistance
Trait Class	Subclass	Trait	QGR	QTL name	LG	Marker	Position (cM)	Chr	Position (Mb)	p-value	LOD Score	% Expl. Var.	Additive Effect	Dominance Effect	Increase over parent (%)	Allelic Effect	Population Type	Cross	IL	Reference
Biotic resistances	Pathogens	R. solanacearum strains PSS4 resistance - Comb - Wa - SIM	RS	ERPR2b	E02	s116247	95 (72,0-118,0)	0	20,27-20,28		4.4	14	-3.07				DH	S. melongena EG203 X S. melongena MM738		Salgon et al., 2018
Biotic resistances	Pathogens	R. solanacearum strains PSS4 resistance - S1 - CI - MQM	RS1	ERPR1	E01	s219212	76,8 (47,0–88,3)	1	19,32-19,33		3 ,5	4 ,8	−4 ,96				DH	S. melongena EG203 X S. melongena MM738		Salgon et al., 2018
Biotic resistances	Pathogens	R. solanacearum strains PSS4 resistance - Comb - CI - MQM	RS1	ERPR1	E01	s168619	68 (43,3–84,2)	1	20,55-20,59		4 ,5	7 ,9	−4 ,98				DH	S. melongena EG203 X S. melongena MM738		Salgon et al., 2018
Biotic resistances	Pathogens	R. solanacearum strains PSS4 resistance - S2 - CI - MQM	RS2	ERPR1	E01	s231295	38,8 (19,0–109,0)	1	104,59-104,6		3 ,1	10 ,9	−5 ,83				DH	S. melongena EG203 X S. melongena MM738		Salgon et al., 2018
Biotic resistances	Pathogens	R. solanacearum strains PSS4 resistance - S2 - CI - SIM	RS2	ERPR1	E01	s231295	38,8 (19,0-108,0)	1	104,59-104,6		3.1	10.9	-5.83				DH	S. melongena EG203 X S. melongena MM738		Salgon et al., 2018
Biotic resistances	Pathogens	Fusarium wilt resistance	RS3	FM1L	2	SOL8178 - emj01H11	11,6 (1,6–17,3)	2	2,26-32,4	< 0,05	29.3	75	−35,8	−12,9			F2 (LWF2)	S. melongena LS1934 x S. melongena WGCR112-8		Miyatake et al., 2016
Biotic resistances	Pathogens	Fusarium wilt resistance	RS3	FM1E	2	eme11C02 - SOL8178	3,3 (0,0–11,6)	2	32,4-34,9	< 0,05	65.8	92.2	−47,7	−22,6			F2 (EWF2)	S. melongena EPL-1 x S. melongena WGCR112-8		Miyatake et al., 2016
Biotic resistances	Pathogens	Fusarium	RS3	FomE02.01	2	Solyc02G032030.1	6,595 (6,59–6,85)	2	32.6		53.38	67.6	33.379	10.588			F2	S. melongena 305E40 x S. melongena 67/3		Barchi et al., 2018
Biotic resistances	Pathogens	R. solanacearum strains PSS4 resistance - Comb - CI - MQM	RS4	ERPR2b	E02	s131841	87,7 (74,0–99,2)	2	67,18-67,19		5	8 ,9	−5 ,13				DH	S. melongena EG203 X S. melongena MM738		Salgon et al., 2018
Biotic resistances	Pathogens	R. solanacearum strains PSS4 resistance - S2 - SCOmax - MQM	RS4	ERPR2b	E02	s51429	98,4 (94,0–104,0)	2	70,79-70,8		5 ,5	12 ,3	−0 ,33				DH	S. melongena EG203 X S. melongena MM738		Salgon et al., 2018
Biotic resistances	Pathogens	R. solanacearum strains PSS4 resistance - S2 - Wa - MQM	RS4	ERPR2b	E02	s51429	98,4 (94,0–103,0)	2	70,79-70,8		5 ,7	13 ,8	−3 ,86				DH	S. melongena EG203 X S. melongena MM738		Salgon et al., 2018
Biotic resistances	Pathogens	R. solanacearum strains PSS4 resistance - Comb - SCOmax - MQM	RS4	ERPR2b	E02	s51429	98,4 (82,0–102,2)	2	70,79-70,8		6 ,2	12 ,1	−0 ,30				DH	S. melongena EG203 X S. melongena MM738		Salgon et al., 2018
Biotic resistances	Pathogens	R. solanacearum strains PSS4 resistance - Comb - Wa - MQM	RS4	ERPR2b	E02	s51429	98,4 (79,0–102,2)	2	70,79-70,8		5	11 ,4	−3 ,29				DH	S. melongena EG203 X S. melongena MM738		Salgon et al., 2018
Biotic resistances	Pathogens	R. solanacearum strains PSS4 resistance - S2 - Wa - SIM	RS4	ERPR2b	E02	s51429	98,4 (84,0-114,0)	2	70,79-70,8		3.4	11.9	-3.56				DH	S. melongena EG203 X S. melongena MM738		Salgon et al., 2018
Biotic resistances	Pathogens	R. solanacearum strains PSS4 resistance - S1 - CI - MQM	RS5	ERPR3a	E03	s227496	4,1 (0,0–13,0)	3	1,3-1,34		7 ,3	10 ,8	−7 ,69				DH	S. melongena EG203 X S. melongena MM738		Salgon et al., 2018
Biotic resistances	Pathogens	R. solanacearum strains PSS4 resistance - Comb - CI - MQM	RS5	ERPR3a	E03	s227496	4,1 (2,0–27,0)	3	1,3-1,34		4 ,5	7 ,8	−4 ,98				DH	S. melongena EG203 X S. melongena MM738		Salgon et al., 2018
Biotic resistances	Pathogens	R. solanacearum strains R3598 resistance - S1 - CI10 - MQM	RS5	ERPR3a	E03	s197676	5 (2,0–7,2)	3	1,3-1,34		9 ,4	29 ,7	−1 ,34				DH	S. melongena EG203 X S. melongena MM738		Salgon et al., 2018
Biotic resistances	Pathogens	R. solanacearum strains R3598 resistance - S1 - CI - MQM	RS5	ERPR3a	E03	s197676	5 (3,0–7,2)	3	1,3-1,34		7 ,3	21 ,4	−1 ,39				DH	S. melongena EG203 X S. melongena MM738		Salgon et al., 2018
Biotic resistances	Pathogens	R. solanacearum strains R3598 resistance - Comb - CI10 - MQM	RS5	ERPR3a	E03	s227496	4,1 (0,0–7,0)	3	1,3-1,34		8	25 ,8	−1 ,20				DH	S. melongena EG203 X S. melongena MM738		Salgon et al., 2018
Biotic resistances	Pathogens	R. solanacearum strains R3598 resistance - Comb - CI - MQM	RS5	ERPR3a	E03	s197676	5 (0,0–14,0)	3	1,3-1,34		4	12 ,6	−1 ,04				DH	S. melongena EG203 X S. melongena MM738		Salgon et al., 2018
Biotic resistances	Pathogens	R. solanacearum strains R3598 resistance - S1 - CI - SIM	RS5	ERPR3a	E03	s197676	5 (2,0-6,4)	3	1,3-1,34		9.7						DH	S. melongena EG203 X S. melongena MM738		Salgon et al., 2018
Biotic resistances	Pathogens	R. solanacearum strains R3598 resistance - Comb - CI - SIM	RS5	ERPR3a	E03	s227496	4,1 (0,0-6,4)	3	1,3-1,34		7.7						DH	S. melongena EG203 X S. melongena MM738		Salgon et al., 2018
Biotic resistances	Pathogens	R. solanacearum strains PSS4 resistance - S1 - SCOmax - MQM	RS5	ERPR3a	E03	s296164	16 (3,0–29,0)	3	3,99-4,05		3 ,8	13 ,2	−0 ,38				DH	S. melongena EG203 X S. melongena MM738		Salgon et al., 2018
Biotic resistances	Pathogens	R. solanacearum strains PSS4 resistance - S1 - Wa -MQM	RS5	ERPR3a	E03	s296164	16 (2,0–27,2)	3	3,99-4,05		3 ,4	11 ,9	−9 ,11				DH	S. melongena EG203 X S. melongena MM738		Salgon et al., 2018
Biotic resistances	Pathogens	R. solanacearum strains PSS4 resistance - Comb - SCOmax - MQM	RS5	ERPR3a	E03	s168838	21 (2,0–31,0)	3	3,99-4,05		3 ,5	6 ,4	−0 ,23				DH	S. melongena EG203 X S. melongena MM738		Salgon et al., 2018
Biotic resistances	Pathogens	R. solanacearum strains PSS4 resistance - S1 - SCOmax - SIM	RS5	ERPR3a	E03	s296164	16 (3,0-28,0)	3	3,99-4,05		3.8	13.2	-0.38				DH	S. melongena EG203 X S. melongena MM738		Salgon et al., 2018
Biotic resistances	Pathogens	R. solanacearum strains PSS4 resistance - S1 - Wa - SIM	RS5	ERPR3a	E03	s296164	16 (0,0-167,3)	3	3,99-4,05		3	9.3	-3.36				DH	S. melongena EG203 X S. melongena MM738		Salgon et al., 2018
Biotic resistances	Pathogens	R. solanacearum strains PSS4 resistance - Comb - SCOmax - SIM	RS5	ERPR3a	E03	s296164	16 (3,7-167,3)	3	3,99-4,05		4.4	11.5	-0.24				DH	S. melongena EG203 X S. melongena MM738		Salgon et al., 2018
Biotic resistances	Pathogens	R. solanacearum strains PSS4 resistance - S1 - CI - MQM	RS6	ERPR3b	E03	s231411	126,7 (125,8–140,0)	3	90,35-90,38		10 ,7	17	−9 ,49				DH	S. melongena EG203 X S. melongena MM738		Salgon et al., 2018
Biotic resistances	Pathogens	R. solanacearum strains PSS4 resistance - Comb - CI - MQM	RS6	ERPR3b	E03	s231125	127,5 (124,0–130,0)	3	90,55-90,55		7 ,1	13 ,1	−6 ,37				DH	S. melongena EG203 X S. melongena MM738		Salgon et al., 2018
Biotic resistances	Pathogens	R. solanacearum strains PSS4 resistance - Comb - SCOmax - MQM	RS7	ERPR4	E04	s53085	71,3 (66,0–97,0)	4	74,77-74,79		5 ,5	10 ,5	−0 ,29				DH	S. melongena EG203 X S. melongena MM738		Salgon et al., 2018
Biotic resistances	Pathogens	R. solanacearum strains PSS4 resistance - Comb - CI - MQM	RS7	ERPR4	E04	s53085	71 (66,6–79,6)	4	74,77-74,79		6 ,6	12	−6 ,22				DH	S. melongena EG203 X S. melongena MM738		Salgon et al., 2018
Biotic resistances	Pathogens	R. solanacearum strains PSS4 resistance - S2 - SCOmax - MQM	RS7	ERPR4	E04	s400	79 (68,0–92,0)	4	76,48-76,51		5	11 ,2	−0 ,32				DH	S. melongena EG203 X S. melongena MM738		Salgon et al., 2018
Biotic resistances	Pathogens	R. solanacearum strains PSS4 resistance - S2 - Wa - MQM	RS7	ERPR4	E04	s208766	88,4 (74,0–105,0)	4	79,3-79,31		4 ,2	8	−2 ,93				DH	S. melongena EG203 X S. melongena MM738		Salgon et al., 2018
Biotic resistances	Pathogens	R. solanacearum strains PSS4 resistance - Comb - Wa - MQM	RS7	ERPR4	E04	s311121	97 (68,0–107,0)	4	79,41-79,42		4 ,8	10 ,9	−3 ,26				DH	S. melongena EG203 X S. melongena MM738		Salgon et al., 2018
Biotic resistances	Pathogens	R. solanacearum strains PSS4 resistance - S1 - Wa - SIM	RS7	ERPR4	E04	s311121	98 (93,0-110,0)	4	79,41-79,42		3.6	11.7	-3.97				DH	S. melongena EG203 X S. melongena MM738		Salgon et al., 2018
Biotic resistances	Pathogens	R. solanacearum strains PSS4 resistance - S1 - CI - MQM	RS7	ERPR4	E04	s46892	101,3 (99,0–102,0)	4	80,43-80,45		8 ,5	13	−7 ,23				DH	S. melongena EG203 X S. melongena MM738		Salgon et al., 2018
Biotic resistances	Pathogens	R. solanacearum strains PSS4 resistance - Comb - SCOmax - SIM	RS7	ERPR4	E04	s298545	103,8 (66,0-113,0)	4	80,67-80,68		4.6	12.1	-0.23				DH	S. melongena EG203 X S. melongena MM738		Salgon et al., 2018
Biotic resistances	Pathogens	R. solanacearum strains CFBP3059 resistance	RS8	EBWR 14	5	n32451	8,0 (5,0-12,0)	5	77,85-77,87		27, 1	49.6	-10.4				RIL	S. melongena MM738 X S. melongena AG91-25		Salgon et al., 2017
Biotic resistances	Pathogens	Verticillium 40d	RS8	Vd40E05.1	5	10016_PstI_L402	99,515 (94,9–99,5)	5	78.45		7.93	20.7	0.054	0.008			F2	S. melongena 305E40 x S. melongena 67/3		Barchi et al., 2018
Biotic resistances	Pathogens	R. solanacearum strains PSS4 resistance - S1 - CI - MQM	RS9	ERPR6a	E06	s902	23 (22,0–33,0)	6	4,25-4,3		10 ,2	16	−7 ,32				DH	S. melongena EG203 X S. melongena MM738		Salgon et al., 2018
Biotic resistances	Pathogens	R. solanacearum strains PSS4 resistance - S2 - SCOmax - MQM	RS10	ERPR6b	E06	s431	40 (38,0–43,0)	6	72,77-72,83		9 ,9	25 ,3	−0 ,48				DH	S. melongena EG203 X S. melongena MM738		Salgon et al., 2018
Biotic resistances	Pathogens	R. solanacearum strains PSS4 resistance - Comb - SCOmax - MQM	RS10	ERPR6b	E06	s431	40 (39,0–42,2)	6	72,77-72,83		10 ,3	21 ,7	−0 ,43				DH	S. melongena EG203 X S. melongena MM738		Salgon et al., 2018
Biotic resistances	Pathogens	R. solanacearum strains PSS4 resistance - S2 - SCOmax - SIM	RS10	ERPR6b	E06	s431	40,2 (6,0-52,0)	6	72,77-72,83		3.6	12.5	-0.33				DH	S. melongena EG203 X S. melongena MM738		Salgon et al., 2018
Biotic resistances	Pathogens	R. solanacearum strains PSS4 resistance - S2 - Wa - MQM	RS10	ERPR6b	E06	s147256	41 (38,6–49,0)	6	73,23-73,24		7 ,5	16 ,8	−4 ,41				DH	S. melongena EG203 X S. melongena MM738		Salgon et al., 2018
Biotic resistances	Pathogens	R. solanacearum strains PSS4 resistance - Comb - Wa - MQM	RS10	ERPR6b	E06	s147256	40,3 (39,0–43,0)	6	73,23-73,24		7 ,7	18 ,5	−4 ,28				DH	S. melongena EG203 X S. melongena MM738		Salgon et al., 2018
Biotic resistances	Pathogens	R. solanacearum strains PSS4 resistance - Comb - SCOmax - SIM	RS10	ERPR6b	E06	s11362	42 (39,0-44,0)	6	74,92-74,94		7	19.2	-0.22				DH	S. melongena EG203 X S. melongena MM738		Salgon et al., 2018
Biotic resistances	Pathogens	R. solanacearum strains R3598 resistance - S1 - CI - MQM	RS10	ERPR6c	E06	s681	46 (39,0–65,0)	6	80-80,01		4 ,3	12	−1 ,06				DH	S. melongena EG203 X S. melongena MM738		Salgon et al., 2018
Biotic resistances	Pathogens	R. solanacearum strains R3598 resistance - Comb - CI - MQM	RS10	ERPR6c	E06	s681	46 (9,9–70,2)	6	80-80,01		3 ,3	10 ,3	−0 ,91				DH	S. melongena EG203 X S. melongena MM738		Salgon et al., 2018
Biotic resistances	Pathogens	Verticillium 20d	RS11	Vd20E08.1	8	18202_PstI_L304	0 (0–1,0)	8	2		3.7	10.8	0.04214	0.035			F2	S. melongena 305E40 x S. melongena 67/3		Barchi et al., 2018
Biotic resistances	Pathogens	R. solanacearum strains PSS4 resistance - S2 - SCOmax - MQM	RS11	ERPR8	E08	s105566	23,4 (18,0–28,6)	8	4,21-4,23		5	11 ,5	−0 ,31				DH	S. melongena EG203 X S. melongena MM738		Salgon et al., 2018
Biotic resistances	Pathogens	R. solanacearum strains PSS4 resistance - S2 - Wa - MQM	RS11	ERPR8	E08	s105566	23,4 (18,0–54,0)	8	4,21-4,23		4 ,7	11	−3 ,50				DH	S. melongena EG203 X S. melongena MM738		Salgon et al., 2018
Biotic resistances	Pathogens	R. solanacearum strains PSS4 resistance - Comb - SCOmax - MQM	RS11	ERPR8	E08	s105566	23,4 (18,0–28,6)	8	4,21-4,23		5 ,5	10 ,4	−0 ,28				DH	S. melongena EG203 X S. melongena MM738		Salgon et al., 2018
Biotic resistances	Pathogens	R. solanacearum strains PSS4 resistance - Comb - Wa - MQM	RS11	ERPR8	E08	s105566	23,4 (17,0–50,0)	8	4,21-4,23		4 ,6	10 ,4	−3 ,17				DH	S. melongena EG203 X S. melongena MM738		Salgon et al., 2018
Biotic resistances	Pathogens	R. solanacearum strains R3598 resistance - S2 - CI - SIM	RS12	ERPR9	E09	s298980	49,4 (42,0-67,0)	9	7,76-7,79		3.2						DH	S. melongena EG203 X S. melongena MM738		Salgon et al., 2018
Biotic resistances	Pathogens	R. solanacearum strains R3598 resistance - S2 - CI10 - MQM	RS12	ERPR9	E09	s75856	51,5 (42,9–59,1)	9	9,73-9,75		4 ,4	15	−0 ,95				DH	S. melongena EG203 X S. melongena MM738		Salgon et al., 2018
Biotic resistances	Pathogens	R. solanacearum strains R3598 resistance - S2 - SCOmax - SIM	RS12	ERPR9	E09	s75856	51,5 (40,0-80,7)	9	9,73-9,75		2.9						DH	S. melongena EG203 X S. melongena MM738		Salgon et al., 2018
Biotic resistances	Pathogens	R. solanacearum strains PSS4 resistance - S1 - CI - MQM	RS13	ERPR7	E07	s272460	41,6 (35,0–45,0)	9	84,58-84,59		6 ,4	9 ,4	−6 ,87				DH	S. melongena EG203 X S. melongena MM738		Salgon et al., 2018
Biotic resistances	Pathogens	R. solanacearum strains CMR134 resistance (binary)	RS13	EBWR9	9	r52478	106,5 (106,4-106,7)	9	88,14-88,16		13.9						RIL	S. melongena MM738 X S. melongena AG91-25		Salgon et al., 2017
Biotic resistances	Pathogens	Verticillium 40d	RS13	Ver40E09.1	9	32063_PstI_L393	111,872 (106–112,8)	9	88.19		3.14	7.3	0.0021	0.045			F2	S. melongena 305E40 x S. melongena 67/3		Barchi et al., 2018
Biotic resistances	Pathogens	R. solanacearum strains GMI1000 resistance (binary)	RS13	EBWR9	9	r19023	106,4 (106,4-106,8)	9	88,67-88,68		16.5						RIL	S. melongena MM738 X S. melongena AG91-25		Salgon et al., 2017
Biotic resistances	Pathogens	R. solanacearum strains PSS366 resistance (binary)	RS13	EBWR9	9	r19023	106,4 (106,4-106,8)	9	88,67-88,68		16.5						RIL	S. melongena MM738 X S. melongena AG91-25		Salgon et al., 2017
Biotic resistances	Pathogens	R. solanacearum strains CMR134 resistance (non-parametric)	RS13	EBWA9	9	r19023	106,4 (106,4-106,7)	9	88,67-88,68		21.4						RIL	S. melongena MM738 X S. melongena AG91-25		Salgon et al., 2017
Biotic resistances	Pathogens	R. solanacearum strains CMR134, PSS366, GMI1000 resistance (Grouping, binary)	RS13	EBWR9	9	r19023	106,4 (106,4-106,8)	9	88,67-88,68		16.5						RIL	S. melongena MM738 X S. melongena AG91-25		Salgon et al., 2017
Biotic resistances	Pathogens	Fusarium	RS14	FomCH11	11		88,5 (86,61 - 90,39)	11	97-103		18.98	25.72	14.61				F2	S. melongena 305E40 x S. melongena 67/3		Barchi et al., 2018
Biotic resistances	Pathogens	Fusarium	RS14	FomE11.01	11	C2_At3g51010	51,313 (50,8–51,3)	11	97.73		16.04	11.1	− 13,312	5.101			F2	S. melongena 305E40 x S. melongena 67/3		Barchi et al., 2018
Biotic resistances	Pathogens	Fusarium	RS	FomCH02	2		222,7 (221,66 - 223,74)	2			16.04	11.1	− 13,312	5.101			F2	S. melongena 305E40 x S. melongena 67/3		Barchi et al., 2018
Biotic resistances	Pathogens	R. solanacearum strains CMR134 resistance	RS		LG2	COX067a (CRO432b-CSI447b)	18 (17–20)				22.8						RIL	S. melongena MM738 X S. melongena AG91-25		Lebeau et al., 2013
Biotic resistances	Pathogens	R. solanacearum strains CMR134 resistance	RS		LG3	CEF177b (COX136b-CSP169b)	51 (49–54)				7.1						RIL	S. melongena MM738 X S. melongena AG91-25		Lebeau et al., 2013
Biotic resistances	Pathogens	R. solanacearum strains PSS366 resistance	RS		LG2	COX067a (CRO432b-CSI447b )	18 (17–19)				26.7						RIL	S. melongena MM738 X S. melongena AG91-25		Lebeau et al., 2013
Biotic resistances	Pathogens	R. solanacearum strains PSS366 resistance	RS		LG3	CEF177b (COX136b-CSP169b)	51 (49–54)				7.7						RIL	S. melongena MM738 X S. melongena AG91-25		Lebeau et al., 2013
Biotic resistances	Pathogens	R. solanacearum strains GMI1000 resistance	RS		LG2	COX067a (CRO432b-CSI447b)	18 (17–20)				21.1						RIL	S. melongena MM738 X S. melongena AG91-25		Lebeau et al., 2013
Biotic resistances	Pathogens	R. solanacearum strains GMI1000 resistance	RS		LG3	CEF177b (COX136b-CSP169b)	51 (48–55)				4.5						RIL	S. melongena MM738 X S. melongena AG91-25		Lebeau et al., 2013
Biotic resistances	Pathogens	R. solanacearum strains CMR134, PSS366, GMI1000 resistance	RS		LG2	COX067a (CRO432b-CSI447b)	18 (17–20)				15						RIL	S. melongena MM738 X S. melongena AG91-25		Lebeau et al., 2013
Biotic resistances	Pathogens	R. solanacearum strains CMR134, PSS366, GMI1000 resistance	RS		LG3	CEF177b (COX136b-CSP169b)	51 (49–55)				4.4						RIL	S. melongena MM738 X S. melongena AG91-25		Lebeau et al., 2013
Biotic resistances	Pathogens	R. solanacearum strains PSS4 resistance – S1	RS		LG13	ecm009 (ecm009-COI393a)	0 (0–3)				12.8
Biotic resistances	Pathogens	R. solanacearum strains PSS4 resistance – S1	RS		LG2	CAX057b (CDF118a-COI283b)	47 (46–48)				8.8						RIL	S. melongena MM738 X S. melongena AG91-25		Lebeau et al., 2013
Biotic resistances	Pathogens	R. solanacearum strains PSS4 resistance – S2	RS		LG13	ecm009 (ecm009-COI393a)	0 (0–3)				11.2
Biotic resistances	Pathogens	R. solanacearum strains PSS4 resistance – S2	RS		LG2	CAX057b (CDF118a-COI283b)	47 (46–48)				8.4						RIL	S. melongena MM738 X S. melongena AG91-25		Lebeau et al., 2013
Biotic resistances	Pathogens	R. solanacearum strains PSS4 resistance – Comb.	RS		LG13	ecm009 (ecm009-COI393a)	0 (0–3)				12.2
Biotic resistances	Pathogens	R. solanacearum strains PSS4 resistance – Comb.	RS		LG2	CAX057b (CDF118a-COI283b)	47 (46–48)				8.3						RIL	S. melongena MM738 X S. melongena AG91-25		Lebeau et al., 2013
Biotic resistances	Pathogens	R. solanacearum strains GMI1000 resistance (non-parametric)	RS	EBWR9	9	COX067a	106,5 (106,4-106,9)				19.5						RIL	S. melongena MM738 X S. melongena AG91-25		Salgon et al., 2017
Biotic resistances	Pathogens	R. solanacearum strains PSS366 resistance (non-parametric)	RS	EBWR9	9	C0X067a	106,5 (106,4-106,9)				23.9						RIL	S. melongena MM738 X S. melongena AG91-25		Salgon et al., 2017
Biotic resistances	Pathogens	R. solanacearum strains CMR134, PSS366, GMI1000 resistance (Grouping, non-parametric)	RS	EBWR9	9	COX067a	106,5 (105,8-106,9)				13.1						RIL	S. melongena MM738 X S. melongena AG91-25		Salgon et al., 2017
Biotic resistances	Pathogens	R. solanacearum strains PSS4 resistance	RS	EBWR2	2	COF324b	70,6 (66,0-71,0)				13.6	30.8	-5.2				RIL	S. melongena MM738 X S. melongena AG91-25		Salgon et al., 2017
Biotic resistances	Pathogens	R. solanacearum strains TO10 resistance	RS	EBWR2	2	COF324b	70,6 (66,0-71,0)				18.5	38.3	-7.8				RIL	S. melongena MM738 X S. melongena AG91-25		Salgon et al., 2017
Biotic resistances	Pathogens	R. solanacearum strains TO10 resistance	RS	EBWR2	2	COF324b	71,0 (67,0-88,0)				63	14.9	-3.3				RIL	S. melongena MM738 X S. melongena AG91-25		Salgon et al., 2017
Biotic resistances	Pathogens	R. solanacearum strains CFBP2957 resistance	RS	EBWR2	2	COF324b	71,0 (64,0-72,0)				16.7	27	-7.3				RIL	S. melongena MM738 X S. melongena AG91-25		Salgon et al., 2017
Biotic resistances	Pathogens	R. solanacearum strains CFBP2957 resistance	RS	EBWR14	5	CDX125a	3,0 (2,0-9,3)				16.3	26.1	-7.3				RIL	S. melongena MM738 X S. melongena AG91-25		Salgon et al., 2017
Biotic resistances	Pathogens	R. solanacearum strains CFBP3059 resistance	RS	EBWR2	2	ecm009	65,0 (62,0-71,0)				93	12.8	-6.2				RIL	S. melongena MM738 X S. melongena AG91-25		Salgon et al., 2017
Biotic resistances	Pathogens	R. solanacearum strains PSS4 resistance - S1 - CI - MQM	RS	ERPR2a	E02	s135116	40 (34,0–77,0)				4 ,1	5 ,7	−5 ,55				DH	S. melongena EG203 X S. melongena MM738		Salgon et al., 2018
Biotic resistances	Pathogens	R. solanacearum strains PSS4 resistance - S1 - CI - MQM	RS	ERPR4:ERPR6a	Epistasis						2 ,9	4	−4 ,65				DH	S. melongena EG203 X S. melongena MM738		Salgon et al., 2018
Biotic resistances	Pathogens	R. solanacearum strains PSS4 resistance - Comb - CI - MQM	RS	ERPR6a	E06	s56388	39,4 (26,0–45,0)				6 ,5	11 ,9	−6 ,19				DH	S. melongena EG203 X S. melongena MM738		Salgon et al., 2018
Biotic resistances	Pathogens	R. solanacearum strains R3598 resistance - S1 - SCO - MQM	RS	ERPR3a	E03	s231544	4,7 (0,0–28,0)				3 ,2	11 ,4	−1 ,09				DH	S. melongena EG203 X S. melongena MM738		Salgon et al., 2018
Biotic resistances	Pathogens	R. solanacearum strains PSS4 resistance - S1 - Wa - SIM	RS	ERPR3a:ERPR4	Epistasis						1	3.1	2.3				DH	S. melongena EG203 X S. melongena MM738		Salgon et al., 2018
Biotic resistances	Pathogens	R. solanacearum strains PSS4 resistance - Comb - SCOmax - SIM	RS	ERPR3a:ERPR4	Epistasis						1.4	3.6	-0.06				DH	S. melongena EG203 X S. melongena MM738		Salgon et al., 2018
Biotic resistances	Pathogens	R. solanacearum strains PSS4 resistance - Comb - SCOmax - SIM	RS	ERPR3a:ERPR6b	Epistasis						3	7.7	-0.18				DH	S. melongena EG203 X S. melongena MM738		Salgon et al., 2018
Biotic resistances	Pathogens	R. solanacearum strains PSS4 resistance - Comb - SCOmax - SIM	RS	ERPR4:ERPR6b	Epistasis						1.4	3.5	0.02				DH	S. melongena EG203 X S. melongena MM738		Salgon et al., 2018
Biotic resistances	Pathogens	R. solanacearum strains PSS4 resistance - Comb - SCOmax - SIM	RS	ERPR3a:ERPR4:ERPR6b	Epistasis						1.4	3.5	-0.17				DH	S. melongena EG203 X S. melongena MM738		Salgon et al., 2018
Biotic resistances	Pathogens	R. solanacearum strains PSS4 resistance - Comb - Wa - SIM	RS	ERPR4	E04	s260898	91 (85,0-113,0)				3.5	10.9	-2.85				DH	S. melongena EG203 X S. melongena MM738		Salgon et al., 2018
Biotic resistances	Pathogens	R. solanacearum strains PSS4 resistance - Comb - Wa - SIM	RS	ERPR2b:ERPR4	Epistasis						1.1	3.2	-1.8				DH	S. melongena EG203 X S. melongena MM738		Salgon et al., 2018
Biotic resistances	Pathogens	R. solanacearum strains R3598 resistance - S1 - SCOmax - SIM	RS	ERPR3a	E03	s231544	4,7 (0,0-28,0)				3.1						DH	S. melongena EG203 X S. melongena MM738		Salgon et al., 2018
Biotic resistances	Pathogens	R. solanacearum strains R3598 resistance - S1 - Wa - SIM	RS	ERPR3a	E03	s231544	4,7 (0,0-28,0)				3.2						DH	S. melongena EG203 X S. melongena MM738		Salgon et al., 2018
