# Supplementary material for: A Compendium for Novel Marker-Based Breeding Strategies in Eggplant
Source: Plants (Basel). 2023 Feb 23;12(5):1016. doi: 10.3390/plants12051016 (PMC10005326; doi:10.3390/plants12051016)
Supplement: Supplementary file 1 [file plants-12-01016-s001.zip › Supp_Table_S3.xlsx]

## Sheet: Morphological
Reported Candidate Genes for Morphological traits
Trait class	QGR	gene name	old gene ID	gene ID	chr	start (bp)	end (bp)	annotation	reference	doi
Plant	PL6	CPR1	Sme2.5_01158.1_g00001.1	SMEL4.1_04g017430.1	4	75628097	75635047	NADPH--cytochrome P450 reductase (Vigna radiata var. radiata OX%3D3916)	Lu et al. 2021	https://doi.org/10.3390/horticulturae7070196
Leaf		LAX5	Smechr0100111.1	SMEL4.1_01g003480.1	1	3642597	3646554	Auxin transporter-like protein 5 (Medicago truncatula OX%3880)	Du et al., 2022	https://doi.org/10.3390/agronomy12112647
Leaf		ARF5	Smechr0402457.1	SMEL4.1_04g022210.1	4	81074480	81081059	Auxin response factor 5 (Arabidopsis thaliana OX%3D3702)	Du et al., 2022	https://doi.org/10.3390/agronomy12112647
Leaf		IAA13	Smechr0502523.1	SMEL4.1_05g020420.1	5	77256696	77258956	Auxin-responsive protein IAA13 (Arabidopsis thaliana OX%3D3702)	Du et al., 2022	https://doi.org/10.3390/agronomy12112647
Leaf	LF7	IAA26	Smechr0303536.1	SMEL4.1_03g032430.1	3	96504892	96508133	Auxin-responsive protein IAA26 (Arabidopsis thaliana OX%3D3702)	Du et al., 2022	https://doi.org/10.3390/agronomy12112647
Leaf		IAA13	Smechr0902429.1	SMEL4.1_09g022160.1	9	88099001	88102139	Auxin-responsive protein IAA13 (Arabidopsis thaliana OX%3702)	Du et al., 2022	https://doi.org/10.3390/agronomy12112647
Flower		UBP1	Sme2.5_00345.1_g00027.1	SMEL4.1_12g001980.1	12	2451823	2461448	Oligouridylate-binding protein 1 (Nicotiana plumbaginifolia OX%3D4092)	Wang et al., 2017	https://doi.org/10.1371/journal.pone.0179018
Flower		ASP	Sme2.5_02193.1_g00001.1	SMEL4.1_03g021680.1	3	86127021	86127371	21 kDa seed protein (Theobroma cacao OX%3641)	Wang et al., 2017	https://doi.org/10.1371/journal.pone.0179018
Flower			Sme2.5_03184.1_g00003.1	SMEL4.1_00g003270.1	0	17624543	17624797	Protein of unknown function	Wang et al., 2017	https://doi.org/10.1371/journal.pone.0179018
Flower	FL1		Sme2.5_06391.1_g00003.1	SMEL4.1_01g014020.1	1	14000780	14001121	Non-specific lipid-transfer protein (Ambrosia artemisiifolia OX%4212)	Wang et al., 2017	https://doi.org/10.1371/journal.pone.0179018
Flower			Sme2.5_07601.1_g00001.1	SMEL4.1_06g010440.1	6	65340155	65345848	Peptide methionine sulfoxide reductase (Lactuca sativa OX%3D4236)	Wang et al., 2017	https://doi.org/10.1371/journal.pone.0179018
Flower		DRT100	Sme2.5_08282.1_g00001.1	SMEL4.1_12g009820.1	12	52770098	52771192	DNA damage-repair/toleration protein DRT100 (Arabidopsis thaliana OX%3D3702)	Wang et al., 2017	https://doi.org/10.1371/journal.pone.0179018
Flower		EXL3	Sme2.5_12240.1_g00001.1	SMEL4.1_04g023560.1	4	82355030	82361457	GDSL esterase/lipase EXL3 (Arabidopsis thaliana OX%3D3702)	Wang et al., 2017	https://doi.org/10.1371/journal.pone.0179018
Flower		SDH5	Sme2.5_13401.1_g00002.1	SMEL4.1_04g020010.1	4	78941340	78944285	Succinate dehydrogenase subunit 5%2C mitochondrial (Arabidopsis thaliana OX%3D3702)	Wang et al., 2017	https://doi.org/10.1371/journal.pone.0179018
Flower		KTI5	Sme2.5_31247.1_g00001.1	SMEL4.1_05g017060.1	5	73355181	73356015	Kunitz trypsin inhibitor 5 (Arabidopsis thaliana OX%3D3702)	Wang et al., 2017	https://doi.org/10.1371/journal.pone.0179018

## Sheet: Prickles
Reported Candidate Genes for Prickles												Reported Candidate Genes for Morphological traits				Reported Candidate Genes for Morphological traits				Reported Candidate Genes for Morphological traits				Reported Candidate Genes for Morphological traits				Reported Candidate Genes for Morphological traits				Reported Candidate Genes for Morphological traits				Reported Candidate Genes for Morphological traits				Reported Candidate Genes for Morphological traits				Reported Candidate Genes for Morphological traits				Reported Candidate Genes for Morphological traits
Trait class	QGR	gene name	old gene ID	gene ID	chr	start (bp)	end (bp)	annotation	reference	doi
Prickles	PK11	NEC3	SMEL_006g267020.1	SMEL4.1_06g026670.1	6	93299064	93301974	Bifunctional monodehydroascorbate reductase and carbonic anhydrase nectarin-3 (Nicotiana langsdorffii x Nicotiana sanderae OX%3D164110)	Miyatake et al., 2020	https://doi.org/10.1270%2Fjsbbs.20004
Prickles	PK11	NEC3	SMEL_006g267030.1	SMEL4.1_06g026680.1	6	93307818	93310747	Bifunctional monodehydroascorbate reductase and carbonic anhydrase nectarin-3 (Nicotiana langsdorffii x Nicotiana sanderae OX%3D164110)	Miyatake et al., 2020; Zhang et al., 2021	https://doi.org/10.1270%2Fjsbbs.20004; https://doi.org/10.3390%2Fgenes12030341
Prickles	PK11	NUDT19	SMEL_006g267040.1	SMEL4.1_06g026690.1	6	93319209	93324604	Nudix hydrolase 19%2C chloroplastic (Arabidopsis thaliana OX%3D3702)	Miyatake et al., 2020; Zhang et al., 2021; Barchi et al., 2021	https://doi.org/10.1270%2Fjsbbs.20004; https://doi.org/10.3390%2Fgenes12030341; https://doi.org/10.1111/tpj.15313
Prickles	PK11		SMEL_006g267060.1	SMEL4.1_06g026710.1	6	93344553	93347807	Protein of unknown function	Miyatake et al., 2020; Zhang et al., 2021	https://doi.org/10.1270%2Fjsbbs.20004; https://doi.org/10.3390%2Fgenes12030341
Prickles	PK11	EDR2	SMEL_006g267080.1	SMEL4.1_06g026730.1	6	93373948	93382233	Protein ENHANCED DISEASE RESISTANCE 2 (Arabidopsis thaliana OX%3D3702)	Miyatake et al., 2020; Zhang et al., 2021	https://doi.org/10.1270%2Fjsbbs.20004; https://doi.org/10.3390%2Fgenes12030341
Prickles	PK11	GATA11	SMEL_006g267090.1	SMEL4.1_06g026740.1	6	93386839	93387642	GATA transcription factor 11 (Arabidopsis thaliana OX%3D3702)	Miyatake et al., 2020; Zhang et al., 2021; Barchi et al., 2021	https://doi.org/10.1270%2Fjsbbs.20004; https://doi.org/10.3390%2Fgenes12030341; https://doi.org/10.1111/tpj.15313
Prickles	PK11	ARF18	SMEL_006g267100.1	SMEL4.1_06g026750.1	6	93389197	93392773	Auxin response factor 18 (Oryza sativa subsp. japonica OX%3D39947)	Miyatake et al., 2020; Zhang et al., 2021; Barchi et al., 2021	https://doi.org/10.1270%2Fjsbbs.20004; https://doi.org/10.3390%2Fgenes12030341; https://doi.org/10.1111/tpj.15313
Prickles	PK11		SMEL_006g267110.1	SMEL4.1_06g026760.1	6	93395234	93407390	Protein of unknown function	Miyatake et al., 2020; Zhang et al., 2021	https://doi.org/10.1270%2Fjsbbs.20004; https://doi.org/10.3390%2Fgenes12030341
Prickles	PK11		SMEL_006g267120.1	SMEL4.1_06g026770.1	6	93424902	93425402	Protein of unknown function	Miyatake et al., 2020; Zhang et al., 2021	https://doi.org/10.1270%2Fjsbbs.20004; https://doi.org/10.3390%2Fgenes12030341
Prickles	PK11	RPL12	SMEL_006g267130.1	SMEL4.1_06g026780.1	6	93432438	93432938	60S ribosomal protein L12 (Prunus armeniaca OX%3D36596)	Miyatake et al., 2020	https://doi.org/10.1270%2Fjsbbs.20004
Prickles	PK11		SMEL_006g267150.1	SMEL4.1_06g026800.1	6	93440934	93441179	Protein of unknown function	Miyatake et al., 2020; Zhang et al., 2021	https://doi.org/10.1270%2Fjsbbs.20004; https://doi.org/10.3390%2Fgenes12030341
Prickles			SMEL_009g320950.1	SMEL4.1_09g002400.1	9	3131547	3138950	Protein of unknown function	Miyatake et al., 2020	https://doi.org/10.1270%2Fjsbbs.20004
Prickles		ACA7	SMEL_012g398150.1	SMEL4.1_12g017460.1	12	75020338	75023470	Alpha carbonic anhydrase 7 (Arabidopsis thaliana OX%3D3702)	Miyatake et al., 2020	https://doi.org/10.1270%2Fjsbbs.20004
Prickles		MAP65-5	Smechr0101263	SMEL4.1_01g013730.1	1	13639317	13648604	65-kDa microtubule-associated protein 5 (Arabidopsis thaliana OX%3702)	Zhang et al., 2021	https://doi.org/10.3390%2Fgenes12030341
Prickles		MAP65-6	Smechr0104023	SMEL4.1_01g037580.1	1	111209061	111215531	65-kDa microtubule-associated protein 6 (Arabidopsis thaliana OX%3702)	Zhang et al., 2021	https://doi.org/10.3390%2Fgenes12030341
Prickles	PK5	MAP65-8	Smechr0300764	SMEL4.1_03g007640.1	3	24346720	24351819	65-kDa microtubule-associated protein 8 (Arabidopsis thaliana OX%3702)	Zhang et al., 2021	https://doi.org/10.3390%2Fgenes12030341
Prickles	PK5	EB1B	Smechr0303087	SMEL4.1_03g026530.1	3	90868045	90872693	Microtubule-associated protein RP/EB family member 1B (Arabidopsis thaliana OX%3702)	Zhang et al., 2021	https://doi.org/10.3390%2Fgenes12030341
Prickles	PK6	KIN4A	Smechr0402182	SMEL4.1_04g019350.1	4	78296300	78307505	Kinesin-like protein KIN-4A (Arabidopsis thaliana OX%3D3702)	Zhang et al., 2021	https://doi.org/10.3390%2Fgenes12030341
Prickles	PK7	KIN13A	Smechr0502712	SMEL4.1_05g021730.1	5	78450261	78464218	Kinesin-like protein KIN-13A (Arabidopsis thaliana OX%3D3702)	Zhang et al., 2021	https://doi.org/10.3390%2Fgenes12030341
Prickles		MAP65-6	Smechr0603212	SMEL4.1_11g020330.1	11	97360459	97369233	65-kDa microtubule-associated protein 6 (Arabidopsis thaliana OX%3702)	Zhang et al., 2021	https://doi.org/10.3390%2Fgenes12030341
Prickles		KIN14C	Smechr0702513	SMEL4.1_07g023920.1	7	106508957	106514491	Kinesin-like protein KIN-14C (Arabidopsis thaliana OX%3D3702)	Zhang et al., 2021	https://doi.org/10.3390%2Fgenes12030341
Prickles		KIN14I	Smechr0902121	SMEL4.1_09g019760.1	9	84149757	84157475	Kinesin-like protein KIN-14I (Arabidopsis thaliana OX%3702)	Zhang et al., 2021	https://doi.org/10.3390%2Fgenes12030341
Prickles	PK19	KIN14L	Smechr1102472	SMEL4.1_11g022310.1	11	100334329	100345157	Kinesin-like protein KIN-14L (Arabidopsis thaliana OX%3702)	Zhang et al., 2021	https://doi.org/10.3390%2Fgenes12030341
Prickles			Smechr0100088	SMEL4.1_01g003100.1	1	3303081	3306833	Protein of unknown function	Zhang et al., 2021	https://doi.org/10.3390%2Fgenes12030341
Prickles		ORC5	Smechr0101471	SMEL4.1_01g016210.1	1	16506314	16510606	Origin of replication complex subunit 5 (Arabidopsis thaliana OX%3702)	Zhang et al., 2021	https://doi.org/10.3390%2Fgenes12030341
Prickles		MCM7	Smechr0102203	SMEL4.1_01g023570.1	1	27795764	27802021	DNA replication licensing factor MCM7 (Oryza sativa subsp. indica OX%39946)	Zhang et al., 2021	https://doi.org/10.3390%2Fgenes12030341
Prickles	PK4	MCM6	Smechr0202081	SMEL4.1_02g019270.1	2	67063484	67070238	DNA replication licensing factor MCM6 (Arabidopsis thaliana OX%3702)	Zhang et al., 2021	https://doi.org/10.3390%2Fgenes12030341
Prickles		MER3	Smechr0203070	SMEL4.1_02g029920.1	2	76930760	76942579	DExH-box ATP-dependent RNA helicase DExH17 (Arabidopsis thaliana OX%3702)	Zhang et al., 2021	https://doi.org/10.3390%2Fgenes12030341
Prickles		GLYK	Smechr0303470	SMEL4.1_03g031680.1	3	95877218	95890230	D-glycerate 3-kinase,chloroplastic (Arabidopsis thaliana OX%3702)	Zhang et al., 2021	https://doi.org/10.3390%2Fgenes12030341
Prickles	PK11	CDC6B	Smechr0602957	SMEL4.1_06g028110.1	6	94586781	94593853	Cell division control protein 6 homolog B (Arabidopsis thaliana OX%3D3702)	Zhang et al., 2021	https://doi.org/10.3390%2Fgenes12030341
Prickles		MCM5	Smechr0700132	SMEL4.1_07g002050.1	7	3217594	3223819	DNA replication licensing factor MCM5 (Arabidopsis thaliana OX%3D3702)	Zhang et al., 2021	https://doi.org/10.3390%2Fgenes12030341
Prickles		ORC4	Smechr1000045	SMEL4.1_10g000740.1	10	1072524	1078757	Origin of replication complex subunit 4 (Arabidopsis thaliana OX%3702)	Zhang et al., 2021	https://doi.org/10.3390%2Fgenes12030341
Prickles		SBH2	Smechr1002142	SMEL4.1_10g014040.1	10	67503561	67512335	Sphinganine C4-monooxygenase 2 (Arabidopsis thaliana OX%3702)	Zhang et al., 2021	https://doi.org/10.3390%2Fgenes12030341
Prickles		ORC6	Smechr1002196	SMEL4.1_10g013720.1	10	65619227	65623108	Origin of replication complex subunit 6 (Arabidopsis thaliana OX%3702)	Zhang et al., 2021	https://doi.org/10.3390%2Fgenes12030341
Prickles	PK19	MCM2	Smechr1102718	SMEL4.1_11g025490.1	11	103543884	103549348	DNA replication licensing factor MCM2 (Oryza sativa subsp. japonica OX%39947)	Zhang et al., 2021	https://doi.org/10.3390%2Fgenes12030341
Prickles		CESA8	Smechr0201235	SMEL4.1_02g011240.1	2	57821168	57825942	Cellulose synthase A catalytic subunit 8 [UDP-forming] (Arabidopsis thaliana OX%3702)	Zhang et al., 2021	https://doi.org/10.3390%2Fgenes12030341
Prickles		COBL4	Smechr0202843	SMEL4.1_02g026420.1	2	73777179	73779260	COBRA-like protein 4 (Arabidopsis thaliana OX%3702)	Zhang et al., 2021	https://doi.org/10.3390%2Fgenes12030341
Prickles	PK5	KOR	Smechr0301225	SMEL4.1_03g010460.1	3	55216625	55219636	Endoglucanase 25 (Arabidopsis thaliana OX%3702)	Zhang et al., 2021	https://doi.org/10.3390%2Fgenes12030341
Prickles		COBL4	Smechr0501034	SMEL4.1_05g007960.1	5	17183735	17187173	COBRA-like protein 4 (Arabidopsis thaliana OX%3D3702)	Zhang et al., 2021	https://doi.org/10.3390%2Fgenes12030341
Prickles		CESA7	Smechr0700063	SMEL4.1_07g000290.1	7	304979	311185	Cellulose synthase A catalytic subunit 7 [UDP-forming] (Arabidopsis thaliana OX%3D3702)	Zhang et al., 2021	https://doi.org/10.3390%2Fgenes12030341
Prickles		CESA4	Smechr0901958	SMEL4.1_09g017070.1	9	80501856	80507299	Cellulose synthase A catalytic subunit 4 [UDP-forming] (Arabidopsis thaliana OX%3702)	Zhang et al., 2021	https://doi.org/10.3390%2Fgenes12030341
Prickles		IRX15-L	Smechr0200938	SMEL4.1_02g008620.1	2	53272452	53273354	Protein IRX15-LIKE (Arabidopsis thaliana OX%3702)	Zhang et al., 2021	https://doi.org/10.3390%2Fgenes12030341
Prickles		IRX15-L	Smechr0202657	SMEL4.1_02g025750.1	2	73138413	73139339	Protein IRX15-LIKE (Arabidopsis thaliana OX%3702)	Zhang et al., 2021	https://doi.org/10.3390%2Fgenes12030341
Prickles	PK6	GUX2	Smechr0402243	SMEL4.1_04g019920.1	4	78853347	78865203	UDP-glucuronate:xylan alpha-glucuronosyltransferase 2 (Arabidopsis thaliana OX%3D3702)	Zhang et al., 2021	https://doi.org/10.3390%2Fgenes12030341
Prickles	PK11	IRX10L	Smechr0602312	SMEL4.1_06g021350.1	6	88387408	88391294	Probable beta-1%2C4-xylosyltransferase IRX10L (Arabidopsis thaliana OX%3D3702)	Zhang et al., 2021	https://doi.org/10.3390%2Fgenes12030341
Prickles		RWA1	Smechr0801137	SMEL4.1_08g012110.1	8	57239628	57250591	Protein REDUCED WALL ACETYLATION 1 (Arabidopsis thaliana OX%3702)	Zhang et al., 2021	https://doi.org/10.3390%2Fgenes12030341
Prickles		IRX9	Smechr0900282	SMEL4.1_09g003460.1	9	4278555	4282228	Beta-1,4-xylosyltransferase IRX9 (Arabidopsis thaliana OX%3702)	Zhang et al., 2021	https://doi.org/10.3390%2Fgenes12030341
Prickles		ESK1	Smechr1001397	SMEL4.1_10g011990.1	10	59592933	59595373	Protein ESKIMO 1 (Arabidopsis thaliana OX%3702)	Zhang et al., 2021	https://doi.org/10.3390%2Fgenes12030341
Prickles		IRX14H	Smechr1100099	SMEL4.1_00g012030.1	0	48573758	48579748	Probable beta-1%2C4-xylosyltransferase IRX14H (Arabidopsis thaliana OX%3D3702)	Zhang et al., 2021	https://doi.org/10.3390%2Fgenes12030341
Prickles		GUX1	Smechr1100588	SMEL4.1_11g005590.1	11	7364377	7371553	UDP-glucuronate:xylan alpha-glucuronosyltransferase 1 (Arabidopsis thaliana OX%3702)	Zhang et al., 2021	https://doi.org/10.3390%2Fgenes12030341
Prickles	PK4	CYP84A1	Smechr0202285	SMEL4.1_02g021810.1	2	69414623	69420271	Cytochrome P450 84A1 (Arabidopsis thaliana OX%3702)	Zhang et al., 2021	https://doi.org/10.3390%2Fgenes12030341
Prickles	PK5	CYP84A1	Smechr0300284	SMEL4.1_03g002430.1	3	2971901	2975693	Cytochrome P450 84A1 (Arabidopsis thaliana OX%3702)	Zhang et al., 2021	https://doi.org/10.3390%2Fgenes12030341
Prickles	PK5	COMT	Smechr0302294	SMEL4.1_03g019450.1	3	83561816	83565010	Caffeic acid 3-O-methyltransferase (Capsicum annuum OX%4072)	Zhang et al., 2021	https://doi.org/10.3390%2Fgenes12030341
Prickles	PK11	CCR1	Smechr0602279	SMEL4.1_06g021010.1	6	88109949	88112513	Cinnamoyl-CoA reductase 1 (Arabidopsis thaliana OX%3D3702)	Zhang et al., 2021	https://doi.org/10.3390%2Fgenes12030341
Prickles		LAC17	Smechr0900445	SMEL4.1_09g004660.1	9	6771506	6774220	Laccase-17 (Arabidopsis thaliana OX%3702)	Zhang et al., 2021	https://doi.org/10.3390%2Fgenes12030341
Prickles		IRX12	Smechr0900622	SMEL4.1_09g006170.1	9	9855578	9859583	Laccase-4 (Arabidopsis thaliana OX%3702)	Zhang et al., 2021	https://doi.org/10.3390%2Fgenes12030341
Prickles		IRX12	Smechr1001682	SMEL4.1_10g018670.1	10	76981223	76984431	Laccase-4 (Arabidopsis thaliana OX%3702)	Zhang et al., 2021	https://doi.org/10.3390%2Fgenes12030341
Prickles		IRX12	Smechr1002355	SMEL4.1_10g021070.1	10	80898934	80903041	Laccase-4 (Arabidopsis thaliana OX%3702)	Zhang et al., 2021	https://doi.org/10.3390%2Fgenes12030341
Prickles	PK4	NAC073	Smechr0201661	SMEL4.1_02g015790.1	2	63321600	63326015	NAC domain-containing protein 73 (Arabidopsis thaliana OX%3702)	Zhang et al., 2021	https://doi.org/10.3390%2Fgenes12030341
Prickles	PK4	NAC037	Smechr0202264	SMEL4.1_02g022010.1	2	69636631	69639173	NAC domain-containing protein 37 (Arabidopsis thaliana OX%3702)	Zhang et al., 2021	https://doi.org/10.3390%2Fgenes12030341
Prickles	PK5	NAC007	Smechr0301803	SMEL4.1_03g015460.1	3	75085336	75087176	NAC domain-containing protein 7 (Arabidopsis thaliana OX%3702)	Zhang et al., 2021	https://doi.org/10.3390%2Fgenes12030341
Prickles	PK5	MYB52	Smechr0302483	SMEL4.1_03g021410.1	3	85839934	85843456	Transcription factor MYB52 (Arabidopsis thaliana OX%3702)	Zhang et al., 2021	https://doi.org/10.3390%2Fgenes12030341
Prickles		NAC043	Smechr0400055	SMEL4.1_04g000770.1	4	830120	832691	NAC domain-containing protein 43 (Arabidopsis thaliana OX%3D3702)	Zhang et al., 2021	https://doi.org/10.3390%2Fgenes12030341
Prickles	PK14	NAC043	Smechr0800164	SMEL4.1_08g000700.1	8	607062	609123	NAC domain-containing protein 43 (Arabidopsis thaliana OX%3702)	Zhang et al., 2021	https://doi.org/10.3390%2Fgenes12030341
Prickles	PK17	NAC043	Smechr0802571	SMEL4.1_08g020750.1	8	83988014	83989551	NAC domain-containing protein 43 (Arabidopsis thaliana OX%3702)	Zhang et al., 2021	https://doi.org/10.3390%2Fgenes12030341
Prickles		MYB52	Smechr1200811	SMEL4.1_12g007440.1	12	22933700	22937754	Transcription factor MYB52 (Arabidopsis thaliana OX%3D3702)	Zhang et al., 2021	https://doi.org/10.3390%2Fgenes12030341
Prickles		MYB83	Smechr1201370	SMEL4.1_12g011750.1	12	66208129	66212028	Transcription factor MYB83 (Arabidopsis thaliana OX%3D3702)	Zhang et al., 2021	https://doi.org/10.3390%2Fgenes12030341
Prickles		CKX5	Smechr0402420	SMEL4.1_04g021800.1	4	80678698	80686278	Cytokinin dehydrogenase 5 (Arabidopsis thaliana OX%3D3702)	Zhang et al., 2021	https://doi.org/10.3390%2Fgenes12030341
Prickles			Smechr1000130	SMEL4.1_10g001610.1	10	1988199	1989074	Adenylate isopentenyltransferase (Humulus lupulus OX%3486)	Zhang et al., 2021	https://doi.org/10.3390%2Fgenes12030341
Prickles	PK12	TIFY10A	Smechr0701400	SMEL4.1_07g012760.1	7	82668644	82669833	Protein TIFY 10A (Arabidopsis thaliana OX%3D3702)	Zhang et al., 2021	https://doi.org/10.3390%2Fgenes12030341
Prickles		TIFY10A	Smechr1200204	SMEL4.1_12g001970.1	12	2446378	2448571	Protein TIFY 10A (Arabidopsis thaliana OX%3D3702)	Zhang et al., 2021	https://doi.org/10.3390%2Fgenes12030341
Prickles	PK13		Smechr0701915	SMEL4.1_07g017070.1	7	97874288	97877488	Protein of unknown function	Zhang et al., 2021	https://doi.org/10.3390%2Fgenes12030341
Prickles	PK13	TCP10	Smechr0702127	SMEL4.1_07g019700.1	7	101670029	101670913	Transcription factor TCP10 (Arabidopsis thaliana OX%3D3702)	Zhang et al., 2021	https://doi.org/10.3390%2Fgenes12030341
Prickles	PK13	TCP4	Smechr0702382	SMEL4.1_07g022270.1	7	104748535	104750191	Transcription factor TCP4 (Arabidopsis thaliana OX%3D3702)	Zhang et al., 2021	https://doi.org/10.3390%2Fgenes12030341
Prickles	PK17	GL3	Smechr0802367	SMEL4.1_08g024700.1	8	88630820	88636041	Transcription factor GLABRA 3 (Arabidopsis thaliana OX%3702)	Zhang et al., 2021	https://doi.org/10.3390%2Fgenes12030341
Prickles		GIS	Smechr1002718	SMEL4.1_10g024700.1	10	84897672	84900004	Zinc finger protein GIS (Arabidopsis thaliana OX%3702)	Zhang et al., 2021	https://doi.org/10.3390%2Fgenes12030341
Prickles		GIS3	SmeSca00072	SMEL4.1_10g001870.1	10	2255993	2256643	Zinc finger protein GIS3 (Arabidopsis thaliana OX%3702)	Zhang et al., 2021	https://doi.org/10.3390%2Fgenes12030341
Prickles		GIS3	SmeSca00073	SMEL4.1_10g001880.1	10	2272340	2273081	Zinc finger protein GIS3 (Arabidopsis thaliana OX%3702)	Zhang et al., 2021	https://doi.org/10.3390%2Fgenes12030341
Prickles		GL2	Smechr0303487	SMEL4.1_03g031970.1	3	96109544	96117840	Homeobox-leucine zipper protein GLABRA 2 (Arabidopsis thaliana OX%3702)	Zhang et al., 2021	https://doi.org/10.3390%2Fgenes12030341
Prickles		WRKY44	Smechr1002420	SMEL4.1_10g021170.1	10	80994550	80997664	WRKY transcription factor 44 (Arabidopsis thaliana OX%3702)	Zhang et al., 2021	https://doi.org/10.3390%2Fgenes12030341
Prickles	PK5	TTG1	Smechr0302292	SMEL4.1_03g019420.1	3	83523868	83524887	Protein TRANSPARENT TESTA GLABRA 1 (Arabidopsis thaliana OX%3702)	Zhang et al., 2021	https://doi.org/10.3390%2Fgenes12030341
Prickles	PK11		Smechr0602818	SMEL4.1_06g026660.1	6	93295190	93295438	Protein of unknown function	Zhang et al., 2021	https://doi.org/10.3390%2Fgenes12030341
Prickles	PK11	LOG3	Smechr0602821	SMEL4.1_06g026700.1	6	93335085	93340642	Cytokinin riboside 5'-monophosphate phosphoribohydrolase LOG3 (Arabidopsis thaliana OX%3D3702)	Zhang et al., 2021	https://doi.org/10.3390%2Fgenes12030341
Prickles	PK11		Smechr0602823	SMEL4.1_06g026720.1	6	93349781	93362159	Protein of unknown function	Zhang et al., 2021	https://doi.org/10.3390%2Fgenes12030341
Prickles	PK20	RPL12	Smechr0602829	SMEL4.1_12g017240.1	12	74643718	74644218	60S ribosomal protein L12 (Prunus armeniaca OX%3D36596)	Zhang et al., 2021	https://doi.org/10.3390%2Fgenes12030341
Prickles	PK11		Smechr0602830	SMEL4.1_06g026790.1	6	93436076	93436228	Protein of unknown function	Zhang et al., 2021	https://doi.org/10.3390%2Fgenes12030341
Prickles		ATS3A	SMEL_012g394420	SMEL4.1_12g013260.1	12	69623146	69624857	Embryo-specific protein ATS3A (Arabidopsis thaliana OX%3D3702)	Qian et al., 2021	https://doi.org/10.3389/fpls.2021.731079
Prickles	PK20	WOX3	SMEL_012g394430	SMEL4.1_12g013270.1	12	69640511	69642556	WUSCHEL-related homeobox 3 (Arabidopsis thaliana OX%3D3702)	Qian et al., 2021	https://doi.org/10.3389/fpls.2021.731079
Prickles	PK20	WOX3	SMEL_012g394440	SMEL4.1_12g013280.1	12	69665425	69666842	WUSCHEL-related homeobox 3 (Arabidopsis thaliana OX%3D3702)	Qian et al., 2021	https://doi.org/10.3389/fpls.2021.731079
Prickles			SMEL_012g394400	SMEL4.1_12g013240.1	12	69617449	69618369	Chitinase 2 (Tulipa saxatilis subsp. bakeri OX%3D110455)	Qian et al., 2021	https://doi.org/10.3389/fpls.2021.731079
Prickles			SMEL_012g394410	SMEL4.1_12g013250.1	12	69619688	69620608	Chitinase 2 (Tulipa saxatilis subsp. bakeri OX%3D110455)	Qian et al., 2021	https://doi.org/10.3389/fpls.2021.731079
Prickles		NRPC1	SMEL_012g394380	SMEL4.1_12g013220.1	12	69579637	69612680	DNA-directed RNA polymerase III subunit 1 (Arabidopsis thaliana OX%3D3702)	Qian et al., 2021	https://doi.org/10.3389/fpls.2021.731079
Prickles			SMEL_012g394390	SMEL4.1_12g013230.1	12	69614044	69614814	Protein of unknown function	Qian et al., 2021	https://doi.org/10.3389/fpls.2021.731079
Prickles	PK11	WOX3	SMEL_006g267470	SMEL4.1_06g027120.1	6	93688933	93690552	WUSCHEL-related homeobox 3 (Arabidopsis thaliana OX%3D3702)	Qian et al., 2021	https://doi.org/10.3389/fpls.2021.731079
Prickles	PK6	WOX4	SMEL_004g219070	SMEL4.1_04g019310.1	4	78216928	78218439	WUSCHEL-related homeobox 4 (Arabidopsis thaliana OX%3D3702)	Qian et al., 2021	https://doi.org/10.3389/fpls.2021.731079
Prickles	PK12	MYB82	SMEL4_07g003480.1	SMEL4.1_07g003480.1	7	5381840	5382946	Transcription factor MYB82 (Arabidopsis thaliana OX%3D3702)	Barchi et al., 2021	https://doi.org/10.1111/tpj.15313
Prickles	PK12	MYB82	SMEL4_07g003490.1	SMEL4.1_07g003490.1	7	5411489	5412595	Transcription factor MYB82 (Arabidopsis thaliana OX%3D3702)	Barchi et al., 2021	https://doi.org/10.1111/tpj.15313
Prickles		GIS2	SMEL4_11g010530.1	SMEL4.1_11g017050.1	11	83595880	83596407	Zinc finger protein GIS2 (Arabidopsis thaliana OX%3702)	Barchi et al., 2021	https://doi.org/10.1111/tpj.15313

## Sheet: Parthenocarpy_MaleSterility
Reported Candidate Genes for Parthenocarpy and Male Sterility
Trait class	QGR	gene name	old gene ID	gene ID	chr	start (bp)	end (bp)	annotation	reference	doi
Parthenocarpy		SAPK7	Sme2.5_08308.1_g00004.1	SMEL4.1_05g006240.1	5	7616810	7619628	Serine/threonine-protein kinase SAPK7 (Oryza sativa subsp. japonica OX%3D39947)	Chen et al., 2017	https://doi.org/10.1371/journal.pone.0179491
Parthenocarpy		PYL4	Sme2.5_00487.1_g00003.1	SMEL4.1_10g020560.1	10	80241857	80242513	Abscisic acid receptor PYL4 (Arabidopsis thaliana OX%3702)	Chen et al., 2017	https://doi.org/10.1371/journal.pone.0179491
Parthenocarpy		PYL4	Sme2.5_05775.1_g00002.1	SMEL4.1_10g018120.1	10	76150019	76150645	Abscisic acid receptor PYL4 (Arabidopsis thaliana OX%3702)	Chen et al., 2017	https://doi.org/10.1371/journal.pone.0179491
Parthenocarpy		IAA4/5	Sme2.5_03271.1_g00001.1	SMEL4.1_09g020680.1	9	85762612	85763685	Auxin-induced protein IAA4 (Pisum sativum OX%3888)	Chen et al., 2017	https://doi.org/10.1371/journal.pone.0179491
Parthenocarpy		IAA4	Sme2.5_05719.1_g00012.1	SMEL4.1_06g013680.1	6	76661798	76663023	Auxin-responsive protein IAA4 (Arabidopsis thaliana OX%3D3702)	Chen et al., 2017	https://doi.org/10.1371/journal.pone.0179491
Parthenocarpy			Sme2.5_16184.1_g00002.1	SMEL4.1_01g003840.1	1	3927911	3928171	Auxin-induced protein 15A (Glycine max OX%3847)	Chen et al., 2017	https://doi.org/10.1371/journal.pone.0179491
Parthenocarpy		EIN4	Sme2.5_16535.1_g00001.1	SMEL4.1_05g004510.1	5	5377136	5380876	Protein EIN4 (Arabidopsis thaliana OX%3D3702)	Chen et al., 2017	https://doi.org/10.1371/journal.pone.0179491
Parthenocarpy		PARP1	Sme2.5_01417.1_g00004.1	SMEL4.1_03g029350.1	3	93617436	93635000	Poly [ADP-ribose] polymerase 1 (Arabidopsis thaliana OX%3702)	Chen et al., 2017	https://doi.org/10.1371/journal.pone.0179491
Parthenocarpy		ARF8		SMEL4.1_02g004290.1	2	39128700	39138878	Auxin response factor 8 (Arabidopsis thaliana OX%3702)	Du et al., 2016	https://doi.org/10.1007/s00438-015-1088-5
Parthenocarpy		ISS1		SMEL4.1_03g031670.1	3	95869859	95876382	Aromatic aminotransferase ISS1 (Arabidopsis thaliana OX%3702)	Matsuo et al., 2020	https://doi.org/10.1073/pnas.2001211117
Male sterility		TTM3	Sme2.5_00018.1_g00016.1	SMEL4.1_06g020880.1	6	87978764	87979372	Triphosphate tunnel metalloenzyme 3 (Arabidopsis thaliana OX%3D3702)	Li, B. et al., 2019	https://doi.org/10.1038/s41438-019-0201-z
Male sterility		CAND7	Sme2.5_04572.1_g00005.1	SMEL4.1_10g021250.1	10	81080909	81082213	Protein CANDIDATE G-PROTEIN COUPLED RECEPTOR 7 (Arabidopsis thaliana OX%3702)	Li, B. et al., 2019	https://doi.org/10.1038/s41438-019-0201-z
Male sterility		MSR1	Sme2.5_05759.1_g00003.1	SMEL4.1_06g019080.1	6	86222277	86226623	Protein MANNAN SYNTHESIS-RELATED 1 (Arabidopsis thaliana OX%3D3702)	Li, B. et al., 2019	https://doi.org/10.1038/s41438-019-0201-z
Male sterility			Sme2.5_00339.1_g00009.1	SMEL4.1_02g023150.1	2	70647606	70654133	Protein of unknown function	Li, B. et al., 2019	https://doi.org/10.1038/s41438-019-0201-z
Male sterility		CKI1	Sme2.5_10056.1_g00002.1	SMEL4.1_06g001200.1	6	1632419	1641948	Casein kinase 1 (Oryza sativa subsp. japonica OX%3D39947)	Li, B. et al., 2019	https://doi.org/10.1038/s41438-019-0201-z
Male sterility			Sme2.5_01314.1_g00006.1	SMEL4.1_07g020360.1	7	102591373	102595522	Protein of unknown function	Li, B. et al., 2019	https://doi.org/10.1038/s41438-019-0201-z
Male sterility		RHD3	Sme2.5_01232.1_g00003.1	SMEL4.1_03g032950.1	3	96964672	96977895	Protein ROOT HAIR DEFECTIVE 3 (Oryza sativa subsp. japonica OX%39947)	Li, B. et al., 2019	https://doi.org/10.1038/s41438-019-0201-z
Male sterility			Sme2.5_01382.1_g00005.1	SMEL4.1_07g014250.1	7	90583303	90584106	Protein of unknown function	Li, B. et al., 2019	https://doi.org/10.1038/s41438-019-0201-z
Male sterility			Sme2.5_00481.1_g00008.1	SMEL4.1_04g008260.1	4	38723157	38726339	Protein of unknown function	Li, B. et al., 2019	https://doi.org/10.1038/s41438-019-0201-z
Male sterility		RCE2	Sme2.5_03681.1_g00006.1	SMEL4.1_06g001850.1	6	2580657	2581241	Probable NEDD8-conjugating enzyme Ubc12-like (Arabidopsis thaliana OX%3D3702)	Li, B. et al., 2019	https://doi.org/10.1038/s41438-019-0201-z
Male sterility		RAX3	Sme2.5_10326.1_g00002.1	SMEL4.1_08g013970.1	8	67687620	67688360	Transcription factor RAX3 (Arabidopsis thaliana OX%3702)	Li, B. et al., 2019	https://doi.org/10.1038/s41438-019-0201-z
Male sterility		4CLL1	Sme2.5_00368.1_g00010.1	SMEL4.1_02g026100.1	2	73483515	73486035	4-coumarate--CoA ligase-like 1 (Arabidopsis thaliana OX%3702)	Li, B. et al., 2019	https://doi.org/10.1038/s41438-019-0201-z
Male sterility		MYB101	Sme2.5_00128.1_g00007.1	SMEL4.1_10g002390.1	10	2996672	2999571	Transcription factor MYB101 (Arabidopsis thaliana OX%3702)	Li, B. et al., 2019	https://doi.org/10.1038/s41438-019-0201-z
Male sterility		MYB35	Sme2.5_05369.1_g00001.1	SMEL4.1_03g025380.1	3	89788967	89790786	Transcription factor MYB35 (Arabidopsis thaliana OX%3702)	Li, B. et al., 2019	https://doi.org/10.1038/s41438-019-0201-z
Male sterility		MYB26	Sme2.5_00007.1_g00018.1	SMEL4.1_03g033120.1	3	97138609	97140916	Transcription factor MYB26 (Arabidopsis thaliana OX%3702)	Li, B. et al., 2019	https://doi.org/10.1038/s41438-019-0201-z
Male sterility		MYB5	Sme2.5_07055.1_g00007.1	SMEL4.1_01g039280.1	1	113613693	113615340	Transcription repressor MYB5 (Arabidopsis thaliana OX%3702)	Li, B. et al., 2019	https://doi.org/10.1038/s41438-019-0201-z
Male sterility		MYB101	Sme2.5_01766.1_g00003.1	SMEL4.1_07g016840.1	7	97522919	97527435	Transcription factor MYB101 (Arabidopsis thaliana OX%3D3702)	Li, B. et al., 2019	https://doi.org/10.1038/s41438-019-0201-z
Male sterility		MYB15	Sme2.5_00994.1_g00003.1	SMEL4.1_06g012590.1	6	74222250	74225119	Transcription factor MYB15 (Arabidopsis thaliana OX%3D3702)	Li, B. et al., 2019	https://doi.org/10.1038/s41438-019-0201-z
Male sterility		MYB80	Sme2.5_00681.1_g00009.1	SMEL4.1_04g000180.1	4	78492	82119	Transcription factor MYB80 (Oryza sativa subsp. japonica OX%3D39947)	Li, B. et al., 2019	https://doi.org/10.1038/s41438-019-0201-z
Male sterility		MYB36	Sme2.5_00096.1_g00009.1	SMEL4.1_07g000610.1	7	891369	893821	Transcription factor MYB36 (Arabidopsis thaliana OX%3D3702)	Li, B. et al., 2019	https://doi.org/10.1038/s41438-019-0201-z
Male sterility		MYB20	Sme2.5_00705.1_g00006.1	SMEL4.1_03g009410.1	3	40384102	40385728	Transcription factor MYB20 (Arabidopsis thaliana OX%3702)	Li, B. et al., 2019	https://doi.org/10.1038/s41438-019-0201-z
Male sterility		DYT1	Sme2.5_05438.1_g00004.1	SMEL4.1_02g017710.1	2	65437701	65438798	Transcription factor DYT1 (Arabidopsis thaliana OX%3702)	Li, B. et al., 2019	https://doi.org/10.1038/s41438-019-0201-z
Male sterility		BHLH91	Sme2.5_00114.1_g00007.1	SMEL4.1_01g019740.1	1	20708887	20712386	Transcription factor bHLH91 (Arabidopsis thaliana OX%3702)	Li, B. et al., 2019	https://doi.org/10.1038/s41438-019-0201-z
Male sterility		TDR	Sme2.5_03795.1_g00002.1	SMEL4.1_05g001770.1	5	2057445	2064534	Leucine-rich repeat receptor-like protein kinase TDR (Arabidopsis thaliana OX%3D3702)	Li, B. et al., 2019	https://doi.org/10.1038/s41438-019-0201-z
Male sterility		RPK2	Sme2.5_01106.1_g00005.1	SMEL4.1_11g015420.1	11	73137668	73139863	LRR receptor-like serine/threonine-protein kinase RPK2 (Arabidopsis thaliana OX%3702)	Li, B. et al., 2019	https://doi.org/10.1038/s41438-019-0201-z
Male sterility		DUO1	Sme2.5_00346.1_g00023.1	SMEL4.1_01g017420.1	1	18080019	18082406	Transcription factor DUO1 (Arabidopsis thaliana OX%3702)	Li, B. et al., 2019	https://doi.org/10.1038/s41438-019-0201-z
Male sterility		GAM1	Sme2.5_04770.1_g00001.1	SMEL4.1_01g035630.1	1	108299124	108305007	Transcription factor GAMYB (Oryza sativa subsp. indica OX%39946)	Li, B. et al., 2019	https://doi.org/10.1038/s41438-019-0201-z
Male sterility		MYB330	Sme2.5_02281.1_g00003.1	SMEL4.1_06g018010.1	6	84916014	84918077	Myb-related protein 330 (Antirrhinum majus OX%3D4151)	Li, B. et al., 2019	https://doi.org/10.1038/s41438-019-0201-z
Male sterility		EMS1	Sme2.5_13301.1_g00003.1	SMEL4.1_03g016460.1	3	78567533	78571363	Leucine-rich repeat receptor protein kinase EMS1 (Arabidopsis thaliana OX%3702)	Li, B. et al., 2019	https://doi.org/10.1038/s41438-019-0201-z
Male sterility		TDL1	Sme2.5_02440.1_g00005.1	SMEL4.1_03g020610.1	3	84783879	84786595	TPD1 protein homolog 1 (Arabidopsis thaliana OX%3702)	Li, B. et al., 2019	https://doi.org/10.1038/s41438-019-0201-z
Male sterility		TIFY6B	Sme2.5_03464.1_g00003.1	SMEL4.1_01g037150.1	1	110701670	110706984	Protein TIFY 6B (Arabidopsis thaliana OX%3702)	Wang et al., 2021	https://doi.org/10.13345/j.cjb.200393
Male sterility		TIFY10A	Sme2.5_01200.1_g00003.1	SMEL4.1_12g001970.1	12	2446378	2448571	Protein TIFY 10A (Arabidopsis thaliana OX%3D3702)	Wang et al., 2021; Zhang et al., 2020	https://doi.org/10.13345/j.cjb.200393; https://doi.org/10.5511/plantbiotechnology.19.1107a
Male sterility		TIFY6B	Sme2.5_03723.1_g00002.1	SMEL4.1_03g029800.1	3	94162660	94166038	Protein TIFY 6B (Arabidopsis thaliana OX%3702)	Wang et al., 2021	https://doi.org/10.13345/j.cjb.200393
Male sterility		NPR1	Sme2.5_00363.1_g00004.1	SMEL4.1_07g010360.1	7	62974515	62987349	BTB/POZ domain and ankyrin repeat-containing protein NPR1 (Oryza sativa subsp. japonica OX%3D39947)	Wang et al., 2021	https://doi.org/10.13345/j.cjb.200393
Male sterility		JAR4	Sme2.5_06810.1_g00003.1	SMEL4.1_01g015160.1	1	15331528	15335216	Jasmonoyl--L-amino acid synthetase JAR4 (Nicotiana attenuata OX%49451)	Wang et al., 2021	https://doi.org/10.13345/j.cjb.200393
Male sterility		LAX2	Sme2.5_01815.1_g00004.1	SMEL4.1_09g006350.1	9	10622538	10626805	Auxin transporter-like protein 2 (Medicago truncatula OX%3880)	Wang et al., 2021	https://doi.org/10.13345/j.cjb.200393
Male sterility		GH3.1	Sme2.5_00736.1_g00017.1	SMEL4.1_00g007210.1	0	29938525	29940657	Probable indole-3-acetic acid-amido synthetase GH3.1 (Arabidopsis thaliana OX%3D3702)	Wang et al., 2021	https://doi.org/10.13345/j.cjb.200393
Male sterility		IAA26	Sme2.5_00946.1_g00005.1	SMEL4.1_03g032430.1	3	96504892	96508133	Auxin-responsive protein IAA26 (Arabidopsis thaliana OX%3D3702)	Wang et al., 2021	https://doi.org/10.13345/j.cjb.200393
Male sterility		GH3.6	Sme2.5_04620.1_g00003.1	SMEL4.1_10g005300.1	10	7200735	7203016	Indole-3-acetic acid-amido synthetase GH3.6 (Arabidopsis thaliana OX%3702)	Wang et al., 2021	https://doi.org/10.13345/j.cjb.200393
Male sterility		BZR1	Sme2.5_00033.1_g00010.1	SMEL4.1_05g018690.1	5	75445677	75448330	Protein BRASSINAZOLE-RESISTANT 1 (Arabidopsis thaliana OX%3D3702)	Wang et al., 2021	https://doi.org/10.13345/j.cjb.200393
Male sterility		ASK7	Sme2.5_02777.1_g00002.1	SMEL4.1_02g011320.1	2	57889127	57897283	Shaggy-related protein kinase eta (Arabidopsis thaliana OX%3702)	Wang et al., 2021	https://doi.org/10.13345/j.cjb.200393
Male sterility			Sme2.5_00067.1_g00001.1	SMEL4.1_11g006730.1	11	10214721	10219860	Systemin receptor SR160 (Solanum peruvianum OX%4082)	Wang et al., 2021	https://doi.org/10.13345/j.cjb.200393
Male sterility		BEH2	Sme2.5_16526.1_g00002.1	SMEL4.1_02g006270.1	2	47471984	47473580	BES1/BZR1 homolog protein 2 (Arabidopsis thaliana OX%3702)	Wang et al., 2021	https://doi.org/10.13345/j.cjb.200393
Male sterility		ETR2	Sme2.5_02344.1_g00010.1	SMEL4.1_09g021330.1	9	86974629	86977140	Ethylene receptor 2 (Arabidopsis thaliana OX%3702)	Wang et al., 2021	https://doi.org/10.13345/j.cjb.200393
Male sterility		EIN3	Sme2.5_04397.1_g00003.1	SMEL4.1_06g025340.1	6	91951429	91953270	Protein ETHYLENE INSENSITIVE 3 (Arabidopsis thaliana OX%3D3702)	Wang et al., 2021	https://doi.org/10.13345/j.cjb.200393
Male sterility		EIN3	Sme2.5_04397.1_g00004.1	SMEL4.1_06g025350.1	6	91959247	91961064	Protein ETHYLENE INSENSITIVE 3 (Arabidopsis thaliana OX%3D3702)	Wang et al., 2021	https://doi.org/10.13345/j.cjb.200393
Male sterility		ETR1	Sme2.5_07322.1_g00001.1	SMEL4.1_10g004120.1	10	4951066	4963811	Ethylene receptor 1 (Solanum lycopersicum OX%4081)	Wang et al., 2021	https://doi.org/10.13345/j.cjb.200393
Male sterility		AHK2	Sme2.5_05437.1_g00002.1	SMEL4.1_07g015770.1	7	94684833	94696009	Histidine kinase 2 (Arabidopsis thaliana OX%3D3702)	Wang et al., 2021	https://doi.org/10.13345/j.cjb.200393
Male sterility		ABF1	Sme2.5_01218.1_g00005.1	SMEL4.1_01g006290.1	1	6133861	6136613	ABSCISIC ACID-INSENSITIVE 5-like protein 4 (Arabidopsis thaliana OX%3702)	Wang et al., 2021	https://doi.org/10.13345/j.cjb.200393
Male sterility		BZIP12	Sme2.5_04709.1_g00002.1	SMEL4.1_01g008740.1	1	8242877	8247941	bZIP transcription factor 12 (Oryza sativa subsp. japonica OX%39947)	Wang et al., 2021	https://doi.org/10.13345/j.cjb.200393
Male sterility		GID1B	Sme2.5_00083.1_g00005.1	SMEL4.1_09g017940.1	9	81722512	81724768	Gibberellin receptor GID1B (Arabidopsis thaliana OX%3702)	Wang et al., 2021	https://doi.org/10.13345/j.cjb.200393
Male sterility		GID2	Sme2.5_00038.1_g00002.1	SMEL4.1_04g019580.1	4	78506488	78507150	F-box protein GID2 (Arabidopsis thaliana OX%3D3702)	Wang et al., 2021	https://doi.org/10.13345/j.cjb.200393
Male sterility		PP2C06	Sme2.5_00575.1_g00014.1	SMEL4.1_07g010740.1	7	66442829	66445274	Probable protein phosphatase 2C 6 (Oryza sativa subsp. japonica OX%3D39947)	Wang et al., 2021	https://doi.org/10.13345/j.cjb.200393
Male sterility		RR24	Sme2.5_03790.1_g00001.1	SMEL4.1_10g002840.1	10	3445469	3451191	Two-component response regulator ORR24 (Oryza sativa subsp. japonica OX%39947)	Wang et al., 2021	https://doi.org/10.13345/j.cjb.200393
Male sterility		SRK2I	Sme2.5_01620.1_g00003.1	SMEL4.1_02g027500.1	2	74815360	74821089	Serine/threonine-protein kinase SRK2I (Arabidopsis thaliana OX%3702)	Wang et al., 2021	https://doi.org/10.13345/j.cjb.200393
Male sterility		BAK1	Sme2.5_00225.1_g00038.1	SMEL4.1_01g009030.1	1	8492108	8501826	BRASSINOSTEROID INSENSITIVE 1-associated receptor kinase 1 (Arabidopsis thaliana OX%3702)	Wang et al., 2021	https://doi.org/10.13345/j.cjb.200393
Male sterility		SAUR40	Sme2.5_11093.1_g00002.1	SMEL4.1_10g022160.1	10	82097211	82097624	Auxin-responsive protein SAUR40 (Arabidopsis thaliana OX%3702)	Wang et al., 2021	https://doi.org/10.13345/j.cjb.200393
Male sterility		SAPK3	Sme2.5_02487.1_g00002.1	SMEL4.1_08g021380.1	8	84928937	84932359	Serine/threonine-protein kinase SAPK3 (Oryza sativa subsp. japonica OX%39947)	Wang et al., 2021	https://doi.org/10.13345/j.cjb.200393
Male sterility		ARR17	Sme2.5_13238.1_g00001.1	SMEL4.1_06g009850.1	6	62285938	62287811	Two-component response regulator ARR17 (Arabidopsis thaliana OX%3D3702)	Wang et al., 2021	https://doi.org/10.13345/j.cjb.200393
Male sterility		RD21B	Sme2.5_00038.1_g00015.1	SMEL4.1_04g019400.1	4	78356237	78361150	Probable cysteine protease RD21B (Arabidopsis thaliana OX%3D3702)	Yuan et al., 2021	https://doi.org/10.1016/j.ygeno.2020.12.032
Male sterility		RD21A	Sme2.5_01333.1_g00010.1	SMEL4.1_05g018470.1	5	75266893	75270143	Cysteine proteinase RD21A (Arabidopsis thaliana OX%3D3702)	Yuan et al., 2021	https://doi.org/10.1016/j.ygeno.2020.12.032
Male sterility			Sme2.5_02047.1_g00006.1	SMEL4.1_03g021650.1	3	86086688	86087329	Cysteine protease inhibitor 8 (Fragment) (Solanum tuberosum OX%4113)	Yuan et al., 2021	https://doi.org/10.1016/j.ygeno.2020.12.032
Male sterility		RDL4	Sme2.5_10344.1_g00001.1	SMEL4.1_02g010730.1	2	57181164	57187642	Probable cysteine protease RDL4 (Arabidopsis thaliana OX%3702)	Yuan et al., 2021	https://doi.org/10.1016/j.ygeno.2020.12.032
Male sterility		OsI_14861	Sme2.5_12132.1_g00001.1	SMEL4.1_02g010570.1	2	56926549	56929177	Senescence-specific cysteine protease SAG39 (Oryza sativa subsp. indica OX%39946)	Yuan et al., 2021	https://doi.org/10.1016/j.ygeno.2020.12.032
Male sterility			Sme2.5_04673.1_g00003.1	SMEL4.1_05g016610.1	5	72317082	72320944	Probable aquaporin PIP-type pTOM75 (Solanum lycopersicum OX%3D4081)	Yuan et al., 2021	https://doi.org/10.1016/j.ygeno.2020.12.032
Male sterility		PIP2-1	Sme2.5_00209.1_g00019.1	SMEL4.1_09g002460.1	9	3202118	3204838	Aquaporin PIP2-1 (Arabidopsis thaliana OX%3702)	Yuan et al., 2021	https://doi.org/10.1016/j.ygeno.2020.12.032
Male sterility		PIP1-2	Sme2.5_00539.1_g00005.1	SMEL4.1_01g016170.1	1	16474740	16478043	Probable aquaporin PIP1-2 (Oryza sativa subsp. japonica OX%39947)	Yuan et al., 2021	https://doi.org/10.1016/j.ygeno.2020.12.032
Male sterility		GSVIVT00026920001	Sme2.5_01200.1_g00001.1	SMEL4.1_12g001960.1	12	2433538	2440385	Probable polygalacturonase (Vitis vinifera OX%3D29760)	Yuan et al., 2021	https://doi.org/10.1016/j.ygeno.2020.12.032
Male sterility		QRT3	Sme2.5_05063.1_g00001.1	SMEL4.1_02g015120.1	2	62634685	62649541	Polygalacturonase QRT3 (Arabidopsis thaliana OX%3702)	Yuan et al., 2021	https://doi.org/10.1016/j.ygeno.2020.12.032
Male sterility		GP1	Sme2.5_06467.1_g00002.1	SMEL4.1_03g011660.1	3	62833669	62843089	Polygalacturonase-1 non-catalytic subunit beta (Solanum lycopersicum OX%4081)	Yuan et al., 2021	https://doi.org/10.1016/j.ygeno.2020.12.032
Male sterility		COI1	Smechr0500307.1	SMEL4.1_05g001020.1	5	1207804	1215796	Coronatine-insensitive protein 1 (Arabidopsis thaliana OX%3D3702)	Wang et al., 2021; Zhang et al., 2020	https://doi.org/10.3389/fpls.2021.648193; https://doi.org/10.5511/plantbiotechnology.19.1107a
Male sterility		DAD1	Smechr0500450.1	SMEL4.1_05g003200.1	5	3713707	3715014	Phospholipase A(1) DAD1%2C chloroplastic (Arabidopsis thaliana OX%3D3702)	Wang et al., 2021	https://doi.org/10.3389/fpls.2021.648193
Male sterility		LOX1.4	Smechr0800437.1	SMEL4.1_08g004600.1	8	7229650	7237539	Probable linoleate 9S-lipoxygenase 4 (Solanum tuberosum OX%4113)	Wang et al., 2021	https://doi.org/10.3389/fpls.2021.648193
Male sterility		OPR3		SMEL4.1_07g003350.1	7	5121021	5127222	12-oxophytodienoate reductase 3 (Solanum lycopersicum OX%3D4081)	Zhang et al., 2020	https://doi.org/10.5511/plantbiotechnology.19.1107a

## Sheet: Fruit-related
Reported Candidate Genes for Fruit-related traits
Trait class	QGR	gene name	old gene ID	gene ID	chr	start (bp)	end (bp)	annotation	reference	doi
Shape	SH7	IQD1	Sme2.5_00007.1_g00019.1	SMEL4.1_03g033130.1	3	97151215	97153945	Protein IQ DOMAIN 1 (Arabidopsis thaliana OX%3702)	Liu et al., 2019; Mangino et al., 2021	https://doi.org/10.1007/s11032-019-1051-y; https://doi.org/10.1016/j.scienta.2021.110006
Shape	SH7		Sme2.5_00049.1_g00030.1	SMEL4.1_03g031160.1	3	95408815	95409880	Protein of unknown function	Liu et al., 2019	https://doi.org/10.1007/s11032-019-1051-y
Shape	SH13	OFP9	Sme2.5_00423.1_g00009.1	SMEL4.1_07g019290.1	7	101266925	101267428	Probable transcription repressor OFP9 (Arabidopsis thaliana OX%3D3702)	Liu et al., 2019	https://doi.org/10.1007/s11032-019-1051-y
Shape		OFP2	Sme2.5_02776.1_g00003.1	SMEL4.1_10g017670.1	10	75358649	75361173	Transcription repressor OFP2 (Arabidopsis thaliana OX%3702)	Liu et al., 2019; Barchi et al., 2021	https://doi.org/10.1007/s11032-019-1051-y; https://doi.org/10.1111/tpj.15313
Shape	SH7		Sme2.5_03999.1_g00004.1	SMEL4.1_03g032140.1	3	96235791	96236480	Protein of unknown function	Liu et al., 2019	https://doi.org/10.1007/s11032-019-1051-y
Shape		IQD20	Sme2.5_04699.1_g00003.1	SMEL4.1_06g019400.1	6	86653435	86655408	Protein IQ DOMAIN 20 (Arabidopsis thaliana OX%3D3702)	Liu et al., 2019	https://doi.org/10.1007/s11032-019-1051-y
Shape	SH4	TCP4	Sme2.5_07423.1_g00002.1	SMEL4.1_02g015450.1	2	62970326	62971339	Transcription factor TCP4 (Arabidopsis thaliana OX%3702)	Liu et al., 2019	https://doi.org/10.1007/s11032-019-1051-y
Shape	SH2	YAB1	SMEL_001g131520.1	SMEL4.1_01g017900.1	1	18761073	18765420	Axial regulator YABBY 1 (Arabidopsis thaliana OX%3702)	Mangino et al., 2021	https://doi.org/10.1016/j.scienta.2021.110006
Shape	SH4	IQD31	SMEL_002g164780.1	SMEL4.1_02g028860.1	2	76082780	76088005	Protein IQ-DOMAIN 31 (Arabidopsis thaliana OX%3702)	Mangino et al., 2021	https://doi.org/10.1016/j.scienta.2021.110006
Shape	SH7	IQD1	SMEL_003g184300.1	SMEL4.1_03g018300.1	3	81649865	81653002	Protein IQ-DOMAIN 1 (Arabidopsis thaliana OX%3702)	Mangino et al., 2021; Wei et al., 2020	https://doi.org/10.1016/j.scienta.2021.110006; https://doi.org/10.1038/s41438-020-00391-0
Shape	SH8	IQD32	SMEL_004g221920.1	SMEL4.1_04g022180.1	4	81059026	81063835	Protein IQ-DOMAIN 32 (Arabidopsis thaliana OX%3D3702)	Mangino et al., 2021	https://doi.org/10.1016/j.scienta.2021.110006
Shape	SH9	OFP13	SMEL_005g229890.1	SMEL4.1_05g004320.1	5	5061092	5061811	Transcription repressor OFP13 (Arabidopsis thaliana OX%3D3702)	Mangino et al., 2021	https://doi.org/10.1016/j.scienta.2021.110006
Shape		IQD1	SMEL_006g250960.1	SMEL4.1_06g011460.1	6	70663539	70667703	Protein IQ-DOMAIN 1 (Arabidopsis thaliana OX%3D3702)	Mangino et al., 2021	https://doi.org/10.1016/j.scienta.2021.110006
Shape	SH14	IQD20	SMEL_008g318520.1	SMEL4.1_08g025380.1	8	89383788	89387871	Protein IQ-DOMAIN 20 (Arabidopsis thaliana OX%3702)	Mangino et al., 2021	https://doi.org/10.1016/j.scienta.2021.110006
Shape	SH14	IQD1	SMEL_008g305570.1	SMEL4.1_08g012720.1	8	60345483	60348037	Protein IQ-DOMAIN 1 (Arabidopsis thaliana OX%3702)	Mangino et al., 2021; Barchi et al., 2021	https://doi.org/10.1016/j.scienta.2021.110006; https://doi.org/10.1111/tpj.15313
Shape	SH14	IQD31	SMEL_008g297530.1	SMEL4.1_08g001220.1	8	1274979	1278879	Protein IQ-DOMAIN 31 (Arabidopsis thaliana OX%3702)	Mangino et al., 2021	https://doi.org/10.1016/j.scienta.2021.110006
Shape	SH15	IQD31	SMEL_009g331590.1	SMEL4.1_09g021080.1	9	86626214	86628350	Protein IQ-DOMAIN 31 (Arabidopsis thaliana OX%3702)	Mangino et al., 2021	https://doi.org/10.1016/j.scienta.2021.110006
Shape	SH15	IQD1	SMEL_009g322090.1	SMEL4.1_09g003450.1	9	4273146	4276931	Protein IQ-DOMAIN 1 (Arabidopsis thaliana OX%3702)	Mangino et al., 2021	https://doi.org/10.1016/j.scienta.2021.110006
Shape	SH17	OFP13	SMEL_010g357940.1	SMEL4.1_10g023200.1	10	83262736	83263794	Transcription repressor OFP13 (Arabidopsis thaliana OX%3702)	Mangino et al., 2021	https://doi.org/10.1016/j.scienta.2021.110006
Shape		IQD31	SMEL_010g349640.1	SMEL4.1_10g013590.1	10	65229627	65233983	Protein IQ-DOMAIN 31 (Arabidopsis thaliana OX%3702)	Mangino et al., 2021	https://doi.org/10.1016/j.scienta.2021.110006
Shape	SH19	IQD1	SMEL_000g044110.1	SMEL4.1_11g011190.1	11	31551235	31555846	Protein IQ-DOMAIN 1 (Arabidopsis thaliana OX%3702)	Mangino et al., 2021; Barchi et al., 2021	https://doi.org/10.1016/j.scienta.2021.110006; https://doi.org/10.1111/tpj.15313
Shape	SH21	IQD20	SMEL_012g380740.1	SMEL4.1_12g000640.1	12	579916	583660	Protein IQ-DOMAIN 20 (Arabidopsis thaliana OX%3D3702)	Mangino et al., 2021	https://doi.org/10.1016/j.scienta.2021.110006
Shape	SH21	IQD1	SMEL_012g395480.1	SMEL4.1_12g014310.1	12	71004136	71024647	Protein IQ-DOMAIN 1 (Arabidopsis thaliana OX%3D3702)	Mangino et al., 2021	https://doi.org/10.1016/j.scienta.2021.110006
Shape	SH21	YAB2	SMEL_012g395510.1	SMEL4.1_12g014340.1	12	71069624	71077418	Putative axial regulator YABBY 2 (Arabidopsis thaliana OX%3D3702)	Mangino et al., 2021	https://doi.org/10.1016/j.scienta.2021.110006
Shape		IQD14	SMEL_001g148580.1	SMEL4.1_00g001360.1	0	6463966	6468882	Protein IQ-DOMAIN 14 (Arabidopsis thaliana OX%3D3702)	Mangino et al., 2021	https://doi.org/10.1016/j.scienta.2021.110006
Shape		PCR2	SMEL4_01g002640.1	SMEL4.1_01g037120.1	1	110681954	110685516	Protein PLANT CADMIUM RESISTANCE 2 (Arabidopsis thaliana OX%3702)	Barchi et al., 2021	https://doi.org/10.1111/tpj.15313
Shape	SH4	CNR1	SMEL4_02g003540.1	SMEL4.1_02g027820.1	2	75134500	75136139	Cell number regulator 1 (Zea mays OX%4577)	Barchi et al., 2021	https://doi.org/10.1111/tpj.15313
Shape	SH4	OFP7	SMEL4_02g008010.1	SMEL4.1_02g023350.1	2	70883252	70884881	Transcription repressor OFP7 (Arabidopsis thaliana OX%3702)	Barchi et al., 2021	https://doi.org/10.1111/tpj.15313
Shape	SH4	WUS	SMEL4_02g010610.1	SMEL4.1_02g020750.1	2	68382790	68384306	Protein WUSCHEL (Solanum lycopersicum OX%4081)	Barchi et al., 2021	https://doi.org/10.1111/tpj.15313
Shape	SH4	PCR1	SMEL4_02g013940.1	SMEL4.1_02g017420.1	2	65090085	65092760	Protein PLANT CADMIUM RESISTANCE 1 (Arabidopsis thaliana OX%3702)	Barchi et al., 2021	https://doi.org/10.1111/tpj.15313
Shape	SH4	WOX9	SMEL4_02g015770.1	SMEL4.1_02g015590.1	2	63105320	63106205	WUSCHEL-related homeobox 9 (Arabidopsis thaliana OX%3702)	Barchi et al., 2021	https://doi.org/10.1111/tpj.15313
Shape	SH4	WOX8	SMEL4_02g015780.1	SMEL4.1_02g015580.1	2	63102669	63104779	WUSCHEL-related homeobox 8 (Arabidopsis thaliana OX%3702)	Barchi et al., 2021	https://doi.org/10.1111/tpj.15313
Shape	SH8	IQD1	SMEL4_04g004380.1	SMEL4.1_04g004380.1	4	5598820	5604588	Protein IQ-DOMAIN 1 (Arabidopsis thaliana OX%3D3702)	Barchi et al., 2021	https://doi.org/10.1111/tpj.15313
Shape		IQD14	SMEL4_06g012950.1	SMEL4.1_06g012950.1	6	74924340	74931861	Protein IQ-DOMAIN 14 (Arabidopsis thaliana OX%3D3702)	Barchi et al., 2021	https://doi.org/10.1111/tpj.15313
Shape	SH10	YAB2	SMEL4_06g026430.1	SMEL4.1_06g026430.1	6	93035438	93042736	Putative axial regulator YABBY 2 (Arabidopsis thaliana OX%3D3702)	Barchi et al., 2021	https://doi.org/10.1111/tpj.15313
Shape	SH14	YAB4	SMEL4_08g003660.1	SMEL4.1_08g023260.1	8	86862100	86866651	Protein YABBY 4 (Oryza sativa subsp. indica OX%39946)	Barchi et al., 2021	https://doi.org/10.1111/tpj.15313
Shape	SH15	FAF3	SMEL4_09g010770.1	SMEL4.1_09g014830.1	9	74208908	74209651	Protein FANTASTIC FOUR 3 (Arabidopsis thaliana OX%3702)	Barchi et al., 2021	https://doi.org/10.1111/tpj.15313
Shape	SH16	PCR9	SMEL4_10g026030.1	SMEL4.1_10g001380.1	10	1753302	1756205	Protein PLANT CADMIUM RESISTANCE 9 (Arabidopsis thaliana OX%3702)	Barchi et al., 2021	https://doi.org/10.1111/tpj.15313
Shape	SH7	IQD20	Smechr0301963.1	SMEL4.1_03g016570.1	3	78803872	78807948	Protein IQ-DOMAIN 20 (Arabidopsis thaliana OX%3702)	Wei et al., 2020	https://doi.org/10.1038/s41438-020-00391-0
Shape		CNR6	Smechr0301760.1	SMEL4.1_03g014540.1	3	72042320	72045011	Cell number regulator 6 (Zea mays OX%3D4577)	Wei et al., 2020	https://doi.org/10.1038/s41438-020-00391-0
Productivity	PR23	At5g22090	Solyc11g071940	SMEL4.1_12g014140.1	12	70781708	70783087	Protein FAF-like%2C chloroplastic (Arabidopsis thaliana OX%3D3702)	Mu et al., 2017	https://doi.org/10.1371/journal.pgen.1006930
Productivity	PR9	CYP78A5	Solyc03g114940	SMEL4.1_03g027710.1	3	92002399	92004736	Cytochrome P450 78A5 (Arabidopsis thaliana OX%3702)	Li et al., 2022	https://doi.org/10.3389/fpls.2022.879642
Quality	QL12	APRR2	SMEL_008g315370.1	SMEL4.1_08g020990.1	8	84315124	84318595	Two-component response regulator-like APRR2 (Arabidopsis thaliana OX%3702)	Arrones et al., 2022	https://doi.org/10.3389/fpls.2022.1025951
Quality	QL5	GLK2	SMEL_004g203570.1	SMEL4.1_04g003340.1	4	4017032	4020680	Transcription activator GLK2 (Arabidopsis thaliana OX%3D3702)	Arrones et al., 2022	https://doi.org/10.3389/fpls.2022.1025951
Quality		HEMA1	Smechr0100518.1	SMEL4.1_01g007990.1	1	7674168	7676819	Glutamyl-tRNA reductase 1,chloroplastic (Cucumis sativus OX%3659)	Zhou et al., 2022	https://doi.org/10.3390/ijms232113475
Quality	QL5	CPX	Smechr0400064.1	SMEL4.1_04g000660.1	4	658559	666028	Oxygen-dependent coproporphyrinogen-III oxidase%2C chloroplastic (Nicotiana tabacum OX%3D4097)	Zhou et al., 2022	https://doi.org/10.3390/ijms232113475
Quality		CAO	Smechr0601739.1	SMEL4.1_06g015630.1	6	81308675	81314320	Chlorophyllide a oxygenase%2C chloroplastic (Arabidopsis thaliana OX%3D3702)	Zhou et al., 2022	https://doi.org/10.3390/ijms232113475
Quality	QL14	CAB13	Smechr1000379.1	SMEL4.1_10g004230.1	10	5081157	5082698	Chlorophyll a-b binding protein 13,chloroplastic (Solanum lycopersicum OX%4081)	Zhou et al., 2022	https://doi.org/10.3390/ijms232113475
Quality		HEMA1	Smechr0402030.1	SMEL4.1_04g017940.1	4	76395722	76399488	Glutamyl-tRNA reductase 1%2C chloroplastic (Cucumis sativus OX%3D3659)	Zhou et al., 2022	https://doi.org/10.3390/ijms232113475
Quality	QL5	CHLI	Smechr0400430.1	SMEL4.1_04g004320.1	4	5559691	5563544	Magnesium-chelatase subunit ChlI%2C chloroplastic (Nicotiana tabacum OX%3D4097)	Zhou et al., 2022	https://doi.org/10.3390/ijms232113475
Quality	QL13	HCAR	Smechr0902459.1	SMEL4.1_09g022780.1	9	88945505	88961308	7-hydroxymethyl chlorophyll a reductase,chloroplastic (Arabidopsis thaliana OX%3702)	Zhou et al., 2022	https://doi.org/10.3390/ijms232113475
Quality		HEMC	Smechr0702754.1	SMEL4.1_07g026160.1	7	108545531	108548982	Porphobilinogen deaminase%2C chloroplastic (Pisum sativum OX%3D3888)	Zhou et al., 2022	https://doi.org/10.3390/ijms232113475
Quality	QL15	CRD1	Smechr1002947.1	SMEL4.1_10g027120.1	10	86942688	86945781	Magnesium-protoporphyrin IX monomethyl ester [oxidative] cyclase,chloroplastic (Gossypium hirsutum OX%3635)	Zhou et al., 2022	https://doi.org/10.3390/ijms232113475
Quality	QL5	HEME1	Smechr0400257.1	SMEL4.1_04g002920.1	4	3423401	3427721	Uroporphyrinogen decarboxylase 1%2C chloroplastic (Arabidopsis thaliana OX%3D3702)	Zhou et al., 2022	https://doi.org/10.3390/ijms232113475
Quality	QL9	POR1	Smechr0702049.1	SMEL4.1_07g018520.1	7	100294505	100297045	Protochlorophyllide reductase%2C chloroplastic (Daucus carota OX%3D4039)	Zhou et al., 2022	https://doi.org/10.3390/ijms232113475
Quality	QL7	TIC55	Smechr0502558.1	SMEL4.1_05g020000.1	5	76946350	76950125	Protein TIC 55%2C chloroplastic (Pisum sativum OX%3D3888)	Zhou et al., 2022	https://doi.org/10.3390/ijms232113475
Quality	QL4	CHLM	Smechr0303264.1	SMEL4.1_03g029460.1	3	93804992	93806996	Magnesium protoporphyrin IX methyltransferase,chloroplastic (Arabidopsis thaliana OX%3702)	Zhou et al., 2022	https://doi.org/10.3390/ijms232113475
Quality		DCUP	Smechr0601135.1	SMEL4.1_06g010300.1	6	64512661	64521154	Uroporphyrinogen decarboxylase%2C chloroplastic (Nicotiana tabacum OX%3D4097)	Zhou et al., 2022	https://doi.org/10.3390/ijms232113475
Quality		LHCB4.2	Smechr0900664.1	SMEL4.1_09g006470.1	9	10845956	10848572	Chlorophyll a-b binding protein CP29.2,chloroplastic (Arabidopsis thaliana OX%3702)	Zhou et al., 2022	https://doi.org/10.3390/ijms232113475
Quality		CAO	Smechr1200635.1	SMEL4.1_12g005900.1	12	14307319	14311903	Chlorophyllide a oxygenase%2C chloroplastic (Arabidopsis thaliana OX%3D3702)	Zhou et al., 2022	https://doi.org/10.3390/ijms232113475
Quality	QL1	HCF244	Smechr0100030.1	SMEL4.1_01g002700.1	1	2840619	2844337	Protein HIGH CHLOROPHYLL FLUORESCENCE PHENOTYPE 244,chloroplastic (Arabidopsis thaliana OX%3702)	Zhou et al., 2022	https://doi.org/10.3390/ijms232113475
Quality		NYC1	Smechr0701042.1	SMEL4.1_07g008740.1	7	41884662	41896754	Probable chlorophyll(ide) b reductase NYC1%2C chloroplastic (Oryza sativa subsp. japonica OX%3D39947)	Zhou et al., 2022	https://doi.org/10.3390/ijms232113475
Quality		PPXI	Smechr0102139.1	SMEL4.1_01g022890.1	1	26197214	26210674	Protoporphyrinogen oxidase,chloroplastic (Nicotiana tabacum OX%4097)	Zhou et al., 2022	https://doi.org/10.3390/ijms232113475
Quality	QL15	MYB60		SMEL4.1_10g024240.1	10	84370758	84372747	Transcription factor MYB60 (Vitis vinifera OX%29760)	Zhang et al., 2022	https://doi.org/10.3390%2Ffoods11162506
Quality	QL14	CUT1	Sme2.5_29857.1_g00001.1	SMEL4.1_10g001780.1	10	2170832	2173510	3-ketoacyl-CoA synthase 6	Zhang et al., 2022	https://doi.org/10.3390%2Ffoods11162506
Quality		ABCC8	Sme2.5_07770.1_g00002.1	SMEL4.1_05g014690.1	5	67045957	67051796	ABC transporter C family member 8	Zhang et al., 2022	https://doi.org/10.3390%2Ffoods11162506
Quality	QL13	GTS1	SMEL_009g329850.1	SMEL4.1_09g018210.1	9	82226752	82230711	WD repeat-containing protein GTS1 (Arabidopsis thaliana OX%3702)	Qian et al., 2022	https://doi.org/10.3389/fgene.2022.841198
Metabolites	MT10	ND4	SMEL_003g182830.1	SMEL4.1_06g005050.1	6	13729284	13730862	NADH-ubiquinone oxidoreductase chain 4 (Arabidopsis thaliana OX%3D3702)	Sulli et al., 2021	https://doi.org/10.3389/fpls.2021.638195
Metabolites	MT8		SMEL_005g229780.1	SMEL4.1_05g004430.1	5	5218022	5220942	Protein of unknown function	Sulli et al., 2021	https://doi.org/10.3389/fpls.2021.638195
Metabolites	MT8	ycf2-B	SMEL_005g229640.1	SMEL4.1_05g004570.1	5	5452100	5453533	Protein Ycf2 B (Atropa belladonna OX%3D33113)	Sulli et al., 2021	https://doi.org/10.3389/fpls.2021.638195
Metabolites	MT8	UGT94E5	SMEL_005g230040.1	SMEL4.1_05g004840.1	5	5816698	5818032	Beta-D-glucosyl crocetin beta-1%2C6-glucosyltransferase (Gardenia jasminoides OX%3D114476)	Sulli et al., 2021	https://doi.org/10.3389/fpls.2021.638195
Metabolites	MT9	At4g09670	SMEL_005g235160.1	SMEL4.1_05g016720.1	5	72591740	72594303	Uncharacterized oxidoreductase At4g09670 (Arabidopsis thaliana OX%3D3702)	Sulli et al., 2021	https://doi.org/10.3389/fpls.2021.638195
Metabolites	MT9	WRKY51	SMEL_005g235240.1	SMEL4.1_05g016800.1	5	72706818	72709927	Probable WRKY transcription factor 51 (Arabidopsis thaliana OX%3D3702)	Sulli et al., 2021	https://doi.org/10.3389/fpls.2021.638195
Metabolites	MT9	KTI5	SMEL_005g235090.1	SMEL4.1_05g016650.1	5	72404450	72405290	Kunitz trypsin inhibitor 5 (Arabidopsis thaliana OX%3D3702)	Sulli et al., 2021	https://doi.org/10.3389/fpls.2021.638195
Metabolites	MT9	CRY1	SMEL_005g235650.1	SMEL4.1_05g017270.1	5	73642705	73646118	Cryptochrome-1 (Arabidopsis thaliana OX%3D3702)	Sulli et al., 2021	https://doi.org/10.3389/fpls.2021.638195
Metabolites	MT9	UGT85A24	SMEL_005g235690.1	SMEL4.1_05g017230.1	5	73594241	73596956	7-deoxyloganetin glucosyltransferase (Gardenia jasminoides OX%3D114476)	Sulli et al., 2021	https://doi.org/10.3389/fpls.2021.638195
Metabolites	MT9	AGL70	SMEL_005g235810.1	SMEL4.1_05g017110.1	5	73468961	73478376	Agamous-like MADS-box protein AGL70 (Arabidopsis thaliana OX%3D3702)	Sulli et al., 2021	https://doi.org/10.3389/fpls.2021.638195
Metabolites	MT9		SMEL_005g235830.1	SMEL4.1_05g017090.1	5	73421088	73421404	Protein of unknown function	Sulli et al., 2021	https://doi.org/10.3389/fpls.2021.638195
Metabolites	MT9	BEAT	SMEL_005g236240.1	SMEL4.1_05g018170.1	5	74932396	74935083	Acetyl-CoA-benzylalcohol acetyltransferase (Clarkia breweri OX%3D36903)	Sulli et al., 2021	https://doi.org/10.3389/fpls.2021.638195
Metabolites	MT9		SMEL_005g236880.1	SMEL4.1_05g018290.1	5	75079707	75080174	Protein of unknown function	Sulli et al., 2021	https://doi.org/10.3389/fpls.2021.638195
Metabolites	MT9		SMEL_005g236890.1	SMEL4.1_05g018280.1	5	75060295	75060594	Polcalcin Cup a 4 (Hesperocyparis arizonica OX%3D49011)	Sulli et al., 2021	https://doi.org/10.3389/fpls.2021.638195
Metabolites	MT9	SYRV3	SMEL_005g236900.1	SMEL4.1_05g018270.1	5	75049814	75050107	Polcalcin Syr v 3 (Syringa vulgaris OX%3D34270)	Sulli et al., 2021	https://doi.org/10.3389/fpls.2021.638195
Metabolites	MT9	At5g48380	SMEL_005g240620.1	SMEL4.1_05g020160.1	5	77053191	77055495	Probably inactive leucine-rich repeat receptor-like protein kinase At5g48380 (Arabidopsis thaliana OX%3D3702)	Sulli et al., 2021	https://doi.org/10.3389/fpls.2021.638195
Metabolites	MT9		SMEL_005g237380.1	SMEL4.1_05g023100.1	5	80222731	80222946		Sulli et al., 2021	https://doi.org/10.3389/fpls.2021.638195
Metabolites	MT9	ROQ1	SMEL_005g240050.1	SMEL4.1_05g020480.1	5	77310249	77316062	Disease resistance protein Roq1 (Nicotiana benthamiana OX%3D4100)	Sulli et al., 2021	https://doi.org/10.3389/fpls.2021.638195
Metabolites	MT9	SALAT	SMEL_005g240370.1	SMEL4.1_05g020260.1	5	77148515	77149873	Salutaridinol 7-O-acetyltransferase (Papaver somniferum OX%3D3469)	Sulli et al., 2021	https://doi.org/10.3389/fpls.2021.638195
Metabolites	MT9	SALAT	SMEL_005g240400.1	SMEL4.1_05g020250.1	5	77137409	77138764	Salutaridinol 7-O-acetyltransferase (Papaver somniferum OX%3D3469)	Sulli et al., 2021	https://doi.org/10.3389/fpls.2021.638195
Metabolites	MT9	BEAT	SMEL_005g240350.1	SMEL4.1_05g020270.1	5	77150657	77152000	Acetyl-CoA-benzylalcohol acetyltransferase (Clarkia breweri OX%3D36903)	Sulli et al., 2021	https://doi.org/10.3389/fpls.2021.638195
Metabolites	MT9	BEAT	SMEL_005g240550.1	SMEL4.1_05g020210.1	5	77081220	77082563	Acetyl-CoA-benzylalcohol acetyltransferase (Clarkia breweri OX%3D36903)	Sulli et al., 2021	https://doi.org/10.3389/fpls.2021.638195
Metabolites	MT11	N	SMEL_006g259360.1	SMEL4.1_06g018020.1	6	84949891	84962897	TMV resistance protein N (Nicotiana glutinosa OX%3D35889)	Sulli et al., 2021	https://doi.org/10.3389/fpls.2021.638195
Metabolites	MT11	ndhH	SMEL_006g258510.1	SMEL4.1_06g018900.1	6	86044904	86046044	NAD(P)H-quinone oxidoreductase subunit H%2C chloroplastic (Nandina domestica OX%3D41776)	Sulli et al., 2021	https://doi.org/10.3389/fpls.2021.638195
Metabolites	MT11	DTX54	SMEL_006g258660.1	SMEL4.1_06g017710.1	6	84543071	84543313	Protein DETOXIFICATION 54 (Arabidopsis thaliana OX%3D3702)	Sulli et al., 2021	https://doi.org/10.3389/fpls.2021.638195
Metabolites	MT11	DTX54	SMEL_006g258670.1	SMEL4.1_06g017700.1	6	84537949	84538188	Protein DETOXIFICATION 54 (Arabidopsis thaliana OX%3D3702)	Sulli et al., 2021	https://doi.org/10.3389/fpls.2021.638195
Metabolites	MT11	CYP71D7	SMEL_006g259540.1	SMEL4.1_06g017840.1	6	84651508	84652104	Cytochrome P450 71D7 (Solanum chacoense OX%3D4108)	Sulli et al., 2021	https://doi.org/10.3389/fpls.2021.638195
Metabolites	MT11	CYP716A15	SMEL_006g259050.1	SMEL4.1_06g018330.1	6	85348755	85351929	Beta-amyrin 28-monooxygenase (Vitis vinifera OX%3D29760)	Sulli et al., 2021	https://doi.org/10.3389/fpls.2021.638195
Metabolites	MT11	CYP716A17	SMEL_006g259060.1	SMEL4.1_06g018320.1	6	85339844	85342238	Beta-amyrin 28-monooxygenase (Vitis vinifera OX%3D29760)	Sulli et al., 2021	https://doi.org/10.3389/fpls.2021.638195
Metabolites	MT12	CYCU1-1	SMEL_007g288740.1	SMEL4.1_07g017170.1	7	98086301	98088268	Cyclin-U1-1 (Arabidopsis thaliana OX%3D3702)	Sulli et al., 2021	https://doi.org/10.3389/fpls.2021.638195
Metabolites	MT12		SMEL_007g288700.1	SMEL4.1_07g017130.1	7	98030397	98038126	Protein of unknown function	Sulli et al., 2021	https://doi.org/10.3389/fpls.2021.638195
Metabolites	MT12	PCMP-A3	SMEL_007g288720.1	SMEL4.1_07g017150.1	7	98067322	98069346	Pentatricopeptide repeat-containing protein At1g71460%2C chloroplastic (Arabidopsis thaliana OX%3D3702)	Sulli et al., 2021	https://doi.org/10.3389/fpls.2021.638195
Metabolites	MT12	PER3	SMEL_007g288660.1	SMEL4.1_07g017090.1	7	97957206	97958755	Peroxidase 3 (Arabidopsis thaliana OX%3D3702)	Sulli et al., 2021; Rosa-Martinez et al., 2022	https://doi.org/10.3389/fpls.2021.638195; https://doi.org/10.3390/agronomy12020266
Metabolites	MT12	PER3	SMEL_007g288690.1	SMEL4.1_07g017120.1	7	98015687	98017345	Peroxidase 3 (Arabidopsis thaliana OX%3D3702)	Sulli et al., 2021; Rosa-Martinez et al., 2022	https://doi.org/10.3389/fpls.2021.638195; https://doi.org/10.3390/agronomy12020266
Metabolites	MT12	PEX22	SMEL_007g288730.1	SMEL4.1_07g017160.1	7	98070437	98082386	Peroxisome biogenesis protein 22 (Arabidopsis thaliana OX%3D3702)	Sulli et al., 2021	https://doi.org/10.3389/fpls.2021.638195
Metabolites	MT12	BHLH117	SMEL_007g288920.1	SMEL4.1_07g017350.1	7	98364340	98365434	Transcription factor bHLH117 (Arabidopsis thaliana OX%3D3702)	Sulli et al., 2021	https://doi.org/10.3389/fpls.2021.638195
Metabolites	MT13	PCMP-E22	SMEL_008g307770.1	SMEL4.1_08g013050.1	8	62729869	62732444	Pentatricopeptide repeat-containing protein At2g02750 (Arabidopsis thaliana OX%3702)	Sulli et al., 2021	https://doi.org/10.3389/fpls.2021.638195
Metabolites	MT13	ycf2-A	SMEL_008g307900.1	SMEL4.1_08g012980.1	8	61815321	61816421	Protein Ycf2 (Solanum bulbocastanum OX%147425)	Sulli et al., 2021	https://doi.org/10.3389/fpls.2021.638195
Metabolites	MT13		SMEL_008g307850.1	SMEL4.1_08g013130.1	8	63231549	63234906	Protein of unknown function	Sulli et al., 2021	https://doi.org/10.3389/fpls.2021.638195
Metabolites	MT13	PAB7	SMEL_008g307910.1	SMEL4.1_08g012970.1	8	61779246	61781866	Polyadenylate-binding protein 7 (Arabidopsis thaliana OX%3702)	Sulli et al., 2021	https://doi.org/10.3389/fpls.2021.638195
Metabolites	MT13	CBL10	SMEL_008g307740.1	SMEL4.1_08g013020.1	8	62493346	62499544	Calcineurin B-like protein 10 (Arabidopsis thaliana OX%3702)	Sulli et al., 2021	https://doi.org/10.3389/fpls.2021.638195
Metabolites	MT13		SMEL_008g307920.1	SMEL4.1_08g012960.1	8	61626330	61627700	Acyl-lipid (9-3)-desaturase (Borago officinalis OX%13363)	Sulli et al., 2021	https://doi.org/10.3389/fpls.2021.638195
Metabolites	MT13		SMEL_008g307500.1	SMEL4.1_08g013420.1	8	65574763	65575501	Protein of unknown function	Sulli et al., 2021	https://doi.org/10.3389/fpls.2021.638195
Metabolites	MT13		SMEL_008g307450.1	SMEL4.1_08g013370.1	8	65485528	65493915	Vacuolar-processing enzyme (Citrus sinensis OX%2711)	Sulli et al., 2021	https://doi.org/10.3389/fpls.2021.638195
Metabolites	MT13	At4g32950	SMEL_008g307530.1	SMEL4.1_08g013350.1	8	65008875	65010557	Probable protein phosphatase 2C 61 (Arabidopsis thaliana OX%3702)	Sulli et al., 2021	https://doi.org/10.3389/fpls.2021.638195
Metabolites	MT13		SMEL_008g307440.1	SMEL4.1_08g013360.1	8	65449644	65454844	Vacuolar-processing enzyme (Phaseolus vulgaris OX%3885)	Sulli et al., 2021	https://doi.org/10.3389/fpls.2021.638195
Metabolites	MT13	At4g32950	SMEL_008g307520.1	SMEL4.1_08g013440.1	8	65693848	65696360	Probable protein phosphatase 2C 61 (Arabidopsis thaliana OX%3702)	Sulli et al., 2021	https://doi.org/10.3389/fpls.2021.638195
Metabolites	MT16		SMEL_010g353210.1	SMEL4.1_10g017790.1	10	75595747	75597461	Protein of unknown function	Sulli et al., 2021	https://doi.org/10.3389/fpls.2021.638195
Metabolites	MT16	WAK2	SMEL_010g352840.1	SMEL4.1_10g018160.1	10	76234844	76238342	Wall-associated receptor kinase 2 (Arabidopsis thaliana OX%3702)	Sulli et al., 2021	https://doi.org/10.3389/fpls.2021.638195
Metabolites	MT16	PYL4	SMEL_010g352880.1	SMEL4.1_10g018120.1	10	76150019	76150645	Abscisic acid receptor PYL4 (Arabidopsis thaliana OX%3702)	Sulli et al., 2021	https://doi.org/10.3389/fpls.2021.638195
Metabolites	MT16	DREB2C	SMEL_010g352930.1	SMEL4.1_10g018070.1	10	76063386	76064357	Dehydration-responsive element-binding protein 2C (Arabidopsis thaliana OX%3702)	Sulli et al., 2021	https://doi.org/10.3389/fpls.2021.638195
Metabolites	MT16	RAPTOR1	SMEL_010g353090.1	SMEL4.1_10g017910.1	10	75749654	75750724	Regulatory-associated protein of TOR 1 (Arabidopsis thaliana OX%3702)	Sulli et al., 2021	https://doi.org/10.3389/fpls.2021.638195
Metabolites	MT16	RAPTOR1	SMEL_010g353110.1	SMEL4.1_10g017890.1	10	75698144	75702852	Regulatory-associated protein of TOR 1 (Oryza sativa subsp. japonica OX%39947)	Sulli et al., 2021	https://doi.org/10.3389/fpls.2021.638195
Metabolites	MT16	PNC1	SMEL_010g353170.1	SMEL4.1_10g017830.1	10	75633949	75634551	Cationic peroxidase 1 (Arachis hypogaea OX%3818)	Sulli et al., 2021	https://doi.org/10.3389/fpls.2021.638195
Metabolites	MT16	PNC1	SMEL_010g353190.1	SMEL4.1_10g017810.1	10	75614640	75615244	Cationic peroxidase 1 (Arachis hypogaea OX%3818)	Sulli et al., 2021	https://doi.org/10.3389/fpls.2021.638195
Metabolites	MT9	PCKA	SMEL_005g236230.1	SMEL4.1_05g018180.1	5	74935924	74940806	Phosphoenolpyruvate carboxykinase (ATP) (Arabidopsis thaliana OX%3D3702)	Rosa-Martinez et al., 2022	https://doi.org/10.3390/agronomy12020266
Metabolites	MT9	AAE7	SMEL_005g239840.1	SMEL4.1_05g021920.1	5	78688648	78691721	Acetate/butyrate--CoA ligase AAE7%2C peroxisomal (Arabidopsis thaliana OX%3D3702)	Rosa-Martinez et al., 2022	https://doi.org/10.3390/agronomy12020266
Metabolites	MT12	TPA1	SMEL_007g290860.1	SMEL4.1_07g019750.1	7	101733171	101738581	Phenylalanine ammonia-lyase (Nicotiana tabacum OX%3D4097)	Rosa-Martinez et al., 2022	https://doi.org/10.3390/agronomy12020266
Metabolites	MT12	PER3	SMEL_007g288680.1	SMEL4.1_07g017110.1	7	97979236	97980886	Peroxidase 3 (Arabidopsis thaliana OX%3D3702)	Rosa-Martinez et al., 2022	https://doi.org/10.3390/agronomy12020266
Metabolites	MT11	CCR1	SMEL_006g261420.1	SMEL4.1_06g021010.1	6	88109949	88112513	Cinnamoyl-CoA reductase 1 (Arabidopsis thaliana OX%3D3702)	Villanueva et al., 2021	https://doi.org/10.3390/agronomy11091770
Metabolites	MT11	4CL2	SMEL_006g261630.1	SMEL4.1_06g021220.1	6	88299620	88303778	4-coumarate--CoA ligase 2 (Nicotiana tabacum OX%3D4097)	Villanueva et al., 2021	https://doi.org/10.3390/agronomy11091770

## Sheet: Anthocyanins
Reported Candidate Genes for Antochyanins
Trait class	QGR	gene name	old gene ID	gene ID	chr	start (bp)	end (bp)	annotation	reference	doi
Anthocyanins	AN1	ABCC4	SMEL4_01g014380.1	SMEL4.1_01g025380.1	1	33277894	33285829	ABC transporter C family member 4 (Arabidopsis thaliana OX%3702)	Barchi et al., 2021	https://doi.org/10.1111/tpj.15313
Anthocyanins	AN1	PER64	SMEL4_01g014110.1	SMEL4.1_01g025650.1	1	34572045	34573723	Peroxidase 64 (Arabidopsis thaliana OX%3702)	Barchi et al., 2021	https://doi.org/10.1111/tpj.15313
Anthocyanins	AN1	ABCC4	SMEL4_01g014400.1	SMEL4.1_01g025360.1	1	33256740	33262494	ABC transporter C family member 4 (Arabidopsis thaliana OX%3702)	Barchi et al., 2021	https://doi.org/10.1111/tpj.15313
Anthocyanins	AN5		SMEL4_03g030370.1	SMEL4.1_03g004150.1	3	6015754	6021416	Flavonol synthase/flavanone 3-hydroxylase (Fragment) (Matthiola incana OX%3724)	Barchi et al., 2021	https://doi.org/10.1111/tpj.15313
Anthocyanins	AN8	PER9	SMEL4_04g017830.1	SMEL4.1_04g017830.1	4	76178318	76179942	Peroxidase 9 (Arabidopsis thaliana OX%3D3702)	Barchi et al., 2021	https://doi.org/10.1111/tpj.15313
Anthocyanins	AN9	CHI3	SMEL4_05g001480.1	SMEL4.1_05g001480.1	5	1747250	1750213	Probable chalcone--flavonone isomerase 3 (Arabidopsis thaliana OX%3D3702)	Barchi et al., 2021; He et al., 2019; Zhang et al., 2021; Wu et al., 2020; Li et al., 2017	https://doi.org/10.1111/tpj.15313; https://doi.org/10.1186/s12864-019-6023-4; https://doi.org/10.3390/genes12030341; https://doi.org/10.1371/journal.pone.0226537; https://doi.org/10.1111/pce.13074
Anthocyanins	AN9	PER46	SMEL4_05g019980.1	SMEL4.1_05g019980.1	5	76936486	76941148	Peroxidase 46 (Arabidopsis thaliana OX%3D3702)	Barchi et al., 2021	https://doi.org/10.1111/tpj.15313
Anthocyanins		ABCC3	SMEL4_07g024990.1	SMEL4.1_07g024990.1	7	107399657	107410810	ABC transporter C family member 3 (Arabidopsis thaliana OX%3D3702)	Barchi et al., 2021	https://doi.org/10.1111/tpj.15313
Anthocyanins	AN18	CHI	SMEL4_10g010780.1	SMEL4.1_10g016630.1	10	73252430	73254240	Chalcone--flavonone isomerase (Nicotiana tabacum OX%4097)	Barchi et al., 2021; He et al., 2019; Zhang et al., 2021; Wu et al., 2020; Li et al., 2017	https://doi.org/10.1111/tpj.15313; https://doi.org/10.1186/s12864-019-6023-4; https://doi.org/10.3390/genes12030341; https://doi.org/10.1371/journal.pone.0226537; https://doi.org/10.1111/pce.13074
Anthocyanins	AN18	MYB14	SMEL4_10g014610.1	SMEL4.1_10g012800.1	10	62710758	62711605	Transcription factor MYB14 (Arabidopsis thaliana OX%3702)	Barchi et al., 2021	https://doi.org/10.1111/tpj.15313
Anthocyanins		DTX21	SMEL4_10g021500.1	SMEL4.1_10g005910.1	10	8429883	8438493	Protein DETOXIFICATION 21 (Arabidopsis thaliana OX%3702)	Barchi et al., 2021	https://doi.org/10.1111/tpj.15313
Anthocyanins			SMEL4_11g013090.1	SMEL4.1_11g014490.1	11	67430819	67431583	Putative anthocyanidin reductase (Ginkgo biloba OX%3311)	Barchi et al., 2021	https://doi.org/10.1111/tpj.15313
Anthocyanins		DFR1	SMEL4_11g015550.1	SMEL4.1_11g012030.1	11	37604504	37605040	Dihydroflavonol 4-reductase (Fragment) (Medicago sativa OX%3879)	Barchi et al., 2021	https://doi.org/10.1111/tpj.15313
Anthocyanins	AN17	MYB4	SMEL4_10g026990.1	SMEL4.1_10g000420.1	10	744139	744902	Transcription repressor MYB4 (Arabidopsis thaliana OX%3702)	Barchi et al., 2021; Moglia et al., 2020	https://doi.org/10.1111/tpj.15313; https://doi.org/10.1371/journal.pone.0232986
Anthocyanins		DTX29	SMEL4_12g004430.1	SMEL4.1_12g004430.1	12	8099815	8108417	Protein DETOXIFICATION 29 (Arabidopsis thaliana OX%3D3702)	Barchi et al., 2021	https://doi.org/10.1111/tpj.15313
Anthocyanins	AN1	MYB1	SMEL_001g120500.1	SMEL4.1_01g009630.1	1	9240715	9242172	Transcription factor MYB1 (Actinidia chinensis var. chinensis OX%1590841)	Mangino et al., 2022; He et al., 2019; Moglia et al., 2020; He et al., 2021; Li et al., 2017; Yang et al., 2022	https://doi.org/10.3389/fpls.2022.847789; https://doi.org/10.1186/s12864-019-6023-4; https://doi.org/10.1371/journal.pone.0232986; https://doi.org/10.1016/j.plantsci.2021.110935; https://doi.org/10.1111/pce.13074 ; https://doi.org/10.3389/fpls.2022.843996
Anthocyanins	AN15	BHLH42	SMEL_009g326640.1	SMEL4.1_09g014720.1	9	73820016	73830326	Transcription factor BHLH42 (Actinidia chinensis var. chinensis OX%1590841)	Mangino et al., 2022; Li et al., 2021; Moglia et al., 2020; He et al., 2021; Wu et al., 2020; Li et al., 2017	https://doi.org/10.3389/fpls.2022.847789; https://doi.org/10.1007/s00425-021-03698-x; https://doi.org/10.1371/journal.pone.0232986; https://doi.org/10.1016/j.plantsci.2021.110935; https://doi.org/10.1371/journal.pone.0226537; https://doi.org/10.1111/pce.13074; https://doi.org/10.1111/pce.13074
Anthocyanins	AN17	SPA3	SMEL_010g338090.1	SMEL4.1_10g004500.1	10	5410314	5424696	Protein SPA1-RELATED 3 (Arabidopsis thaliana OX%3702)	Mangino et al., 2022	https://doi.org/10.3389/fpls.2022.847789
Anthocyanins	AN17	COP1	SMEL_010g339180.1	SMEL4.1_10g002450.1	10	3054782	3068515	E3 ubiquitin-protein ligase COP1 (Arabidopsis thaliana OX%3702)	Mangino et al., 2022	https://doi.org/10.3389/fpls.2022.847789
Anthocyanins	AN18	MYB1	SMEL_010g351850.1	SMEL4.1_10g019180.1	10	77986340	77991066	Transcription factor MYB1 (Actinidia chinensis var. chinensis OX%1590841)	Mangino et al., 2022; Moglia et al., 2020	https://doi.org/10.3389/fpls.2022.847789; https://doi.org/10.1371/journal.pone.0232986
Anthocyanins	AN18	ANS	SMEL_010g352310.1	SMEL4.1_10g018640.1	10	76936192	76943997	Probable 2-oxoglutarate-dependent dioxygenase ANS (Arabidopsis thaliana OX%3702)	Toppino et al., 2020	https://doi.org/10.3390/genes11070745
Anthocyanins	AN18	At5g05600	SMEL_010g352490.1	SMEL4.1_10g018520.1	10	76773157	76775768	Probable 2-oxoglutarate-dependent dioxygenase At5g05600 (Arabidopsis thaliana OX%3702)	Toppino et al., 2020	https://doi.org/10.3390/genes11070745
Anthocyanins	AN18	JRG21	SMEL_010g352500.1	SMEL4.1_10g018510.1	10	76727200	76730550	Probable 2-oxoglutarate-dependent dioxygenase JRG21 (Arabidopsis thaliana OX%3702)	Toppino et al., 2020	https://doi.org/10.3390/genes11070745
Anthocyanins	AN18	At1g14600	SMEL_010g352790.1	SMEL4.1_10g018220.1	10	76302791	76304729	Putative Myb family transcription factor At1g14600 (Arabidopsis thaliana OX%3702)	Toppino et al., 2020	https://doi.org/10.3390/genes11070745
Anthocyanins	AN18	SAC8	SMEL_010g352650.1	SMEL4.1_10g018360.1	10	76488070	76496813	Phosphoinositide phosphatase SAC8 (Arabidopsis thaliana OX%3702)	Toppino et al., 2020	https://doi.org/10.3390/genes11070745
Anthocyanins	AN18	BEH1	SMEL_010g352910.1	SMEL4.1_10g018090.1	10	76109091	76109788	BES1/BZR1 homolog protein 1 (Arabidopsis thaliana OX%3702)	Toppino et al., 2020	https://doi.org/10.3390/genes11070745
Anthocyanins	AN18	At2g01680	SMEL_010g352980.1	SMEL4.1_10g018020.1	10	76000816	76001351	Ankyrin repeat-containing protein At2g01680 (Arabidopsis thaliana OX%3702)	Toppino et al., 2020	https://doi.org/10.3390/genes11070745
Anthocyanins	AN18	DREB2C	SMEL_010g352930.1	SMEL4.1_10g018070.1	10	76063386	76064357	Dehydration-responsive element-binding protein 2C (Arabidopsis thaliana OX%3702)	Toppino et al., 2020; Sulli et al., 2021	https://doi.org/10.3390/genes11070745; https://doi.org/10.3389/fpls.2021.638195
Anthocyanins	AN18	PPC6-1	SMEL_010g353040.1	SMEL4.1_10g017960.1	10	75834708	75845172	Probable protein phosphatase 2C 33 (Arabidopsis thaliana OX%3702)	Toppino et al., 2020	https://doi.org/10.3390/genes11070745
Anthocyanins	AN18	RAPTOR1	SMEL_010g353090.1	SMEL4.1_10g017910.1	10	75749654	75750724	Regulatory-associated protein of TOR 1 (Arabidopsis thaliana OX%3702)	Toppino et al., 2020; Sulli et al., 2021	https://doi.org/10.3390/genes11070745; https://doi.org/10.3389/fpls.2021.638195
Anthocyanins	AN18	RAPTOR1	SMEL_010g353110.1	SMEL4.1_10g017890.1	10	75698144	75702852	Regulatory-associated protein of TOR 1 (Oryza sativa subsp. japonica OX%39947)	Toppino et al., 2020; Sulli et al., 2021	https://doi.org/10.3390/genes11070745; https://doi.org/10.3389/fpls.2021.638195
Anthocyanins	AN18	PNC1	SMEL_010g353170.1	SMEL4.1_10g017830.1	10	75633949	75634551	Cationic peroxidase 1 (Arachis hypogaea OX%3818)	Toppino et al., 2020; Sulli et al., 2021	https://doi.org/10.3390/genes11070745; https://doi.org/10.3389/fpls.2021.638195
Anthocyanins	AN18	PDI	SMEL_010g353200.1	SMEL4.1_10g017800.1	10	75600281	75607311	Protein disulfide-isomerase (Datisca glomerata OX%34297)	Toppino et al., 2020	https://doi.org/10.3390/genes11070745
Anthocyanins	AN12	MYB15	SMEL_007g289310.1	SMEL4.1_07g017800.1	7	99213933	99215182	Transcription factor MYB15 (Arabidopsis thaliana OX%3D3702)	Toppino et al., 2020	https://doi.org/10.3390/genes11070745
Anthocyanins	AN12	MYB102	SMEL_007g289410.1	SMEL4.1_07g017900.1	7	99571867	99573038	Transcription factor MYB102 (Arabidopsis thaliana OX%3D3702)	Toppino et al., 2020	https://doi.org/10.3390/genes11070745
Anthocyanins	AN12	NDB3	SMEL_007g289700.1	SMEL4.1_07g018190.1	7	99848177	99852943	External alternative NAD(P)H-ubiquinone oxidoreductase B3%2C mitochondrial (Arabidopsis thaliana OX%3D3702)	Toppino et al., 2020	https://doi.org/10.3390/genes11070745
Anthocyanins	AN12	NDB1	SMEL_007g289710.1	SMEL4.1_07g018200.1	7	99872999	99879109	External alternative NAD(P)H-ubiquinone oxidoreductase B1%2C mitochondrial (Solanum tuberosum OX%3D4113)	Toppino et al., 2020	https://doi.org/10.3390/genes11070745
Anthocyanins	AN12	At1g16250	SMEL_007g289780.1	SMEL4.1_07g018270.1	7	99962264	99964628	F-box/kelch-repeat protein At1g16250 (Arabidopsis thaliana OX%3D3702)	Toppino et al., 2020	https://doi.org/10.3390/genes11070745
Anthocyanins	AN3	AKRP	SMEL_002g155860.1	SMEL4.1_02g005290.1	2	43551127	43555652	Ankyrin repeat domain-containing protein, chloroplastic (Arabidopsis thaliana OX%3702)	Toppino et al., 2020	https://doi.org/10.3390/genes11070745
Anthocyanins	AN3	LIMYB	SMEL_002g155880.1	SMEL4.1_02g005270.1	2	43496867	43497825	L10-interacting MYB domain-containing protein (Arabidopsis thaliana OX%3702)	Toppino et al., 2020	https://doi.org/10.3390/genes11070745
Anthocyanins	AN3	HSP70	SMEL_002g155890.1	SMEL4.1_02g005260.1	2	43430085	43431783	Heat shock 70 kDa protein (Zea mays OX%4577)	Toppino et al., 2020	https://doi.org/10.3390/genes11070745
Anthocyanins	AN3	LARP1C	SMEL_002g155950.1	SMEL4.1_02g005200.1	2	43267349	43286215	La-related protein 1C (Arabidopsis thaliana OX%3702)	Toppino et al., 2020	https://doi.org/10.3390/genes11070745
Anthocyanins	AN3	LARP1C	SMEL_002g155970.1	SMEL4.1_02g005310.1	2	43759523	43767128	La-related protein 1C (Arabidopsis thaliana OX%3702)	Toppino et al., 2020	https://doi.org/10.3390/genes11070745
Anthocyanins	AN9		SMEL_005g235930.1	SMEL4.1_05g017550.1	5	74129539	74130015	17.3 kDa class II heat shock protein (Solanum peruvianum OX%3D4082)	Toppino et al., 2020	https://doi.org/10.3390/genes11070745
Anthocyanins	AN9	BHLH93	SMEL_005g236210.1	SMEL4.1_05g018200.1	5	74981471	74983696	Transcription factor bHLH93 (Arabidopsis thaliana OX%3D3702)	Toppino et al., 2020	https://doi.org/10.3390/genes11070745
Anthocyanins	AN9	BEAT	SMEL_005g236240.1	SMEL4.1_05g018170.1	5	74932396	74935083	Acetyl-CoA-benzylalcohol acetyltransferase (Clarkia breweri OX%3D36903)	Toppino et al., 2020; Sulli et al., 2021; Florio et al., 2021	https://doi.org/10.3390/genes11070745; https://doi.org/10.3389/fpls.2021.638195; https://doi.org/10.3390/ijms22179174
Anthocyanins	AN9		SMEL_005g236840.1	SMEL4.1_05g018330.1	5	75138240	75138506	Protein of unknown function	Toppino et al., 2020	https://doi.org/10.3390/genes11070745
Anthocyanins	AN9		SMEL_005g236890.1	SMEL4.1_05g018280.1	5	75060295	75060594	Polcalcin Cup a 4 (Hesperocyparis arizonica OX%3D49011)	Toppino et al., 2020	https://doi.org/10.3390/genes11070745
Anthocyanins	AN9	BKI1	SMEL_005g236910.1	SMEL4.1_05g018880.1	5	75648606	75649493	BRI1 kinase inhibitor 1 (Arabidopsis thaliana OX%3D3702)	Toppino et al., 2020	https://doi.org/10.3390/genes11070745
Anthocyanins	AN9	BKI1	SMEL_005g236920.1	SMEL4.1_05g018870.1	5	75646956	75647998	BRI1 kinase inhibitor 1 (Arabidopsis thaliana OX%3D3702)	Toppino et al., 2020	https://doi.org/10.3390/genes11070745
Anthocyanins	AN9	TOGT1	SMEL_005g236720.1	SMEL4.1_05g018450.1	5	75253006	75254193	Scopoletin glucosyltransferase (Nicotiana tabacum OX%3D4097)	Toppino et al., 2020	https://doi.org/10.3390/genes11070745
Anthocyanins	AN9	TOGT1	SMEL_005g236730.1	SMEL4.1_05g018440.1	5	75250379	75251845	Scopoletin glucosyltransferase (Nicotiana tabacum OX%3D4097)	Toppino et al., 2020	https://doi.org/10.3390/genes11070745
Anthocyanins	AN9	BHLH84	SMEL_005g236480.1	SMEL4.1_05g017930.1	5	74609982	74612467	Transcription factor bHLH84 (Arabidopsis thaliana OX%3D3702)	Toppino et al., 2020	https://doi.org/10.3390/genes11070745
Anthocyanins	AN9	AZF3	SMEL_005g236490.1	SMEL4.1_05g017920.1	5	74606046	74606552	Zinc finger protein AZF3 (Arabidopsis thaliana OX%3D3702)	Toppino et al., 2020	https://doi.org/10.3390/genes11070745
Anthocyanins	AN9		SMEL_005g236400.1	SMEL4.1_05g018010.1	5	74684945	74686609	Protein of unknown function	Toppino et al., 2020	https://doi.org/10.3390/genes11070745
Anthocyanins	AN9	CYP81Q32	SMEL_005g236570.1	SMEL4.1_05g017840.1	5	74555213	74556730	Cytochrome P450 81Q32 (Catharanthus roseus OX%3D4058)	Toppino et al., 2020	https://doi.org/10.3390/genes11070745
Anthocyanins	AN9	CYP81Q32	SMEL_005g236620.1	SMEL4.1_05g017790.1	5	74523133	74524647	Cytochrome P450 81Q32 (Catharanthus roseus OX%3D4058)	Toppino et al., 2020	https://doi.org/10.3390/genes11070745
Anthocyanins	AN9	UGT85A24	SMEL_005g235690.1	SMEL4.1_05g017230.1	5	73594241	73596956	7-deoxyloganetin glucosyltransferase (Gardenia jasminoides OX%3D114476)	Sulli et al., 2021	https://doi.org/10.3389/fpls.2021.638195
Anthocyanins	AN9	AGL70	SMEL_005g235810.1	SMEL4.1_05g017110.1	5	73468961	73478376	Agamous-like MADS-box protein AGL70 (Arabidopsis thaliana OX%3D3702)	Sulli et al., 2021	https://doi.org/10.3389/fpls.2021.638195
Anthocyanins	AN9		SMEL_005g235830.1	SMEL4.1_05g017090.1	5	73421088	73421404	Protein of unknown function	Sulli et al., 2021	https://doi.org/10.3389/fpls.2021.638195
Anthocyanins	AN18		SMEL_010g353210.1	SMEL4.1_10g017790.1	10	75595747	75597461	Protein of unknown function	Sulli et al., 2021	https://doi.org/10.3389/fpls.2021.638195
Anthocyanins	AN18	WAK2	SMEL_010g352840.1	SMEL4.1_10g018160.1	10	76234844	therm	Wall-associated receptor kinase 2 (Arabidopsis thaliana OX%3702)	Sulli et al., 2021	https://doi.org/10.3389/fpls.2021.638195
Anthocyanins	AN18	PYL4	SMEL_010g352880.1	SMEL4.1_10g018120.1	10	76150019	76150645	Abscisic acid receptor PYL4 (Arabidopsis thaliana OX%3702)	Sulli et al., 2021	https://doi.org/10.3389/fpls.2021.638195
Anthocyanins	AN18	PNC1	SMEL_010g353190.1	SMEL4.1_10g017810.1	10	75614640	75615244	Cationic peroxidase 1 (Arachis hypogaea OX%3818)	Sulli et al., 2021	https://doi.org/10.3389/fpls.2021.638195
Anthocyanins	AN16	RAP2-3	Smechr0902114.1	SMEL4.1_09g019900.1	9	84250701	84251792	Ethylene-responsive transcription factor RAP2-3 (Arabidopsis thaliana OX%3702)	Li, D. et al., 2021	https://doi.org/10.1016/j.plaphy.2021.08.006
Anthocyanins		ERF118	Smechr1102075.1	SMEL4.1_11g018400.1	11	93838794	93839813	Ethylene-responsive transcription factor ERF118 (Arabidopsis thaliana OX%3702)	Li, D. et al., 2021	https://doi.org/10.1016/j.plaphy.2021.08.006
Anthocyanins	AN10	MYB86	Sme2.5_09948.1_g00004.1	SMEL4.1_06g023370.1	6	90403992	90403992	Transcription factor MYB86 (Arabidopsis thaliana OX%3D3702)	Li, L. et al., 2021; He et al., 2021; Li et al., 2017	https://doi.org/10.1016/j.plantsci.2020.110696; https://doi.org/10.1016/j.plantsci.2021.110935; https://doi.org/10.1111/pce.13074
Anthocyanins		TTG1	Sme2.5_00747.1_g00012.1	SMEL4.1_03g019430.1	3	83527437	83527437	Protein TRANSPARENT TESTA GLABRA 1 (Arabidopsis thaliana OX%3702)	Li, L. et al., 2021; Li et al., 2021; Moglia et al., 2020; Wu et al., 2020	https://doi.org/10.1016/j.plantsci.2020.110696; https://doi.org/10.1007/s00425-021-03698-x; https://doi.org/10.1371/journal.pone.0232986; https://doi.org/10.1371/journal.pone.0226537
Anthocyanins	AN16	CHS1B	Sme2.5_13923.1_g00001.1	SMEL4.1_09g023150.1	9	89474946	89474946	Chalcone synthase 1B (Solanum tuberosum OX%4113)	Li, L. et al., 2021; Li et al., 2021; He et al., 2019; He et al., 2021; Zhang et al., 2021; Wu et al., 2020;Li et al., 2017	https://doi.org/10.1016/j.plantsci.2020.110696; https://doi.org/10.1007/s00425-021-03698-x; https://doi.org/10.1186/s12864-019-6023-4; https://doi.org/10.1016/j.plantsci.2021.110935; https://doi.org/10.3390/genes12030341; https://doi.org/10.1371/journal.pone.0226537; https://doi.org/10.1111/pce.13074
Anthocyanins		AN3	Sme2.5_00015.1_g00020.1	SMEL4.1_02g020840.1	2	68461298	68461298	Naringenin, 2-oxoglutarate 3-dioxygenase (Fragment) (Petunia hybrida OX%4102)	Li, L. et al., 2021; Li et al., 2021; He et al., 2019; He et al., 2021; Zhang et al., 2021; Wu et al., 2020; Li et al., 2017	https://doi.org/10.1016/j.plantsci.2020.110696; https://doi.org/10.1007/s00425-021-03698-x; https://doi.org/10.1186/s12864-019-6023-4; https://doi.org/10.1016/j.plantsci.2021.110935; https://doi.org/10.3390/genes12030341; https://doi.org/10.1371/journal.pone.0226537; https://doi.org/10.1111/pce.13074
Anthocyanins	AN14	ANT17	Sme2.5_01638.1_g00005.1	SMEL4.1_08g022350.1	8	85991568	85991568	Leucoanthocyanidin dioxygenase (Petunia hybrida OX%4102)	Li, L. et al., 2021; Li et al., 2021; He et al., 2019; He et al., 2021; Li et al., 2017	https://doi.org/10.1016/j.plantsci.2020.110696; https://doi.org/10.1007/s00425-021-03698-x; https://doi.org/10.1186/s12864-019-6023-4; https://doi.org/10.1016/j.plantsci.2021.110935; https://doi.org/10.1111/pce.13074
Anthocyanins	AN1	MYB61	Sme2.5_00216.1_g00001.1	SMEL4.1_01g001900.1	1	2019897	2021871	Transcription factor MYB61 (Arabidopsis thaliana OX%3702)	Li, L. et al., 2022; Li et al., 2017	https://doi.org/10.1007/s00425-021-03698-x; https://doi.org/10.1111/pce.13074
Anthocyanins		DFRA	Sme2.5_01401.1_g00004.1	SMEL4.1_02g022330.1	2	69912260	69914224	Dihydroflavonol 4-reductase (Petunia hybrida OX%4102)	Li, L. et al., 2022; He et al., 2019; He et al., 2021; Wu et al., 2020; Li et al., 2017; Whang et al., 2022	https://doi.org/10.1007/s00425-021-03698-x; https://doi.org/10.1186/s12864-019-6023-4; https://doi.org/10.1016/j.plantsci.2021.110935; https://doi.org/10.1371/journal.pone.0226537; https://doi.org/10.1111/pce.13074; https://doi.org/10.1111/tpj.15877
Anthocyanins		HY5	Sme2.5_03211.1_g00004.1	SMEL4.1_08g010690.1	8	44108083	44110801	Transcription factor HY5 (Solanum lycopersicum OX%4081)	Li, L. et al., 2022; Li et al., 2017	https://doi.org/10.1007/s00425-021-03698-x; https://doi.org/10.1111/pce.13074
Anthocyanins	AN1	YAB1	Sme2.5_03738.1_g00001.1	SMEL4.1_01g017900.1	1	18761073	18765420	Axial regulator YABBY 1 (Arabidopsis thaliana OX%3702)	He et al., 2019	https://doi.org/10.1186/s12864-019-6023-4
Anthocyanins	AN10	TCP5	Sme2.5_02180.1_g00004.1	SMEL4.1_06g022090.1	6	89179762	89180622	Transcription factor TCP5 (Arabidopsis thaliana OX%3D3702)	He et al., 2019	https://doi.org/10.1186/s12864-019-6023-4
Anthocyanins		MYB308	Sme2.5_08041.1_g00002.1	SMEL4.1_00g004740.1	0	22338173	22339553	Myb-related protein 308 (Antirrhinum majus OX%3D4151)	He et al., 2019	https://doi.org/10.1186/s12864-019-6023-4
Anthocyanins		ZHD9	Sme2.5_02806.1_g00001.1	SMEL4.1_02g009180.1	2	54885072	54886149	Zinc-finger homeodomain protein 9 (Arabidopsis thaliana OX%3702)	He et al., 2019	https://doi.org/10.1186/s12864-019-6023-4
Anthocyanins		BIM1	Sme2.5_00537.1_g00003.1	SMEL4.1_03g027910.1	3	92215511	92222688	Transcription factor BIM1 (Arabidopsis thaliana OX%3702)	He et al., 2019	https://doi.org/10.1186/s12864-019-6023-4
Anthocyanins		MYB306	Sme2.5_00669.1_g00015.1	SMEL4.1_03g026700.1	3	91051241	91052870	Myb-related protein 306 (Antirrhinum majus OX%4151)	He et al., 2019	https://doi.org/10.1186/s12864-019-6023-4
Anthocyanins	AN16	MYB15	Sme2.5_00962.1_g00008.1	SMEL4.1_09g021680.1	9	87457926	87459984	Transcription factor MYB15 (Arabidopsis thaliana OX%3702)	He et al., 2019	https://doi.org/10.1186/s12864-019-6023-4
Anthocyanins	AN18	SPL9	Sme2.5_00622.1_g00022.1	SMEL4.1_10g026250.1	10	86235716	86240211	Squamosa promoter-binding-like protein 9 (Arabidopsis thaliana OX%3702)	He et al., 2019	https://doi.org/10.1186/s12864-019-6023-4
Anthocyanins		DREB2C	Sme2.5_02766.1_g00005.1	SMEL4.1_06g008800.1	6	55707519	55708520	Dehydration-responsive element-binding protein 2C (Arabidopsis thaliana OX%3D3702)	He et al., 2019	https://doi.org/10.1186/s12864-019-6023-4
Anthocyanins	AN18	GT	Sme2.5_00228.1_g00013.1	SMEL4.1_10g022790.1	10	82874168	82875496	Anthocyanidin 3-O-glucosyltransferase (Solanum melongena OX%4111)	He et al., 2019; Wu et al., 2020; Li et al., 2017	https://doi.org/10.1186/s12864-019-6023-4; https://doi.org/10.1371/journal.pone.0226537; https://doi.org/10.1111/pce.13074
Anthocyanins	AN9	UGT75C1	Sme2.5_02148.1_g00009.1	SMEL4.1_05g022670.1	5	79432672	79435312	UDP-glycosyltransferase 75C1 (Solanum lycopersicum OX%3D4081)	He et al., 2019; Li et al., 2017	https://doi.org/10.1186/s12864-019-6023-4; https://doi.org/10.1111/pce.13074
Anthocyanins		CYP75A2	Sme2.5_04313.1_g00001.1	SMEL4.1_12g016460.1	12	73714022	73717649	Flavonoid 3'%2C5'-hydroxylase (Solanum melongena OX%3D4111)	He et al., 2019; He et al., 2021; Wu et al., 2020; Li et al., 2017	https://doi.org/10.1186/s12864-019-6023-4; https://doi.org/10.1016/j.plantsci.2021.110935; https://doi.org/10.1371/journal.pone.0226537; https://doi.org/10.1111/pce.13074
Anthocyanins			Sme2.5_00843.1_g00005.1	SMEL4.1_03g020070.1	3	84213505	84220271	4-coumarate--CoA ligase 2 (Glycine max OX%3847)	He et al., 2019; Li et al., 2017	https://doi.org/10.1186/s12864-019-6023-4; https://doi.org/10.1111/pce.13074
Anthocyanins		CYP75B2	Sme2.5_01772.1_g00002.1	SMEL4.1_03g027480.1	3	91760444	91768943	Flavonoid 3'-monooxygenase (Petunia hybrida OX%4102)	He et al., 2019	https://doi.org/10.1186/s12864-019-6023-4
Anthocyanins		PAL5	Sme2.5_16832.1_g00002.1	SMEL4.1_09g002510.1	9	3248712	3252448	Phenylalanine ammonia-lyase (Solanum lycopersicum OX%4081)	He et al., 2019; Wu et al., 2020; Li et al., 2017; Li et al., 2017	https://doi.org/10.1186/s12864-019-6023-4; https://doi.org/10.1371/journal.pone.0226537; https://doi.org/10.1111/pce.13074; https://doi.org/10.1111/pce.13074
Anthocyanins		TPA1	Sme2.5_11682.1_g00004.1	SMEL4.1_00g009830.1	0	37191609	37193044	Phenylalanine ammonia-lyase (Nicotiana tabacum OX%3D4097)	He et al., 2019; Li et al., 2017	https://doi.org/10.1186/s12864-019-6023-4; https://doi.org/10.1111/pce.13074
Anthocyanins			Sme2.5_00096.1_g00007.1	SMEL4.1_07g000640.1	7	910576	912641	Kaempferol 3-O-beta-D-galactosyltransferase (Petunia hybrida OX%3D4102)	He et al., 2019	https://doi.org/10.1186/s12864-019-6023-4
Anthocyanins	AN9	RT	Sme2.5_06210.1_g00004.1	SMEL4.1_05g016010.1	5	71124402	71125820	Anthocyanidin-3-O-glucoside rhamnosyltransferase (Petunia hybrida OX%3D4102)	He et al., 2019; Li et al., 2017	https://doi.org/10.1186/s12864-019-6023-4; https://doi.org/10.1111/pce.13074
Anthocyanins	AN14	CYP80G2	Sme2.5_04927.1_g00001.1	SMEL4.1_08g022010.1	8	85574572	85577350	Corytuberine synthase (Coptis japonica OX%3442)	He et al., 2019; Li et al., 2017	https://doi.org/10.1186/s12864-019-6023-4; https://doi.org/10.1111/pce.13074
Anthocyanins		PAL5	Sme2.5_00209.1_g00001.1	SMEL4.1_09g002500.1	9	3241091	3241652	Phenylalanine ammonia-lyase (Solanum lycopersicum OX%4081)	He et al., 2019; Li et al., 2017	https://doi.org/10.1186/s12864-019-6023-4; https://doi.org/10.1111/pce.13074
Anthocyanins	AN12	TPA1	Sme2.5_00864.1_g00009.1	SMEL4.1_07g019750.1	7	101733171	101738581	Phenylalanine ammonia-lyase (Nicotiana tabacum OX%3D4097)	He et al., 2019; Li et al., 2017	https://doi.org/10.1186/s12864-019-6023-4; https://doi.org/10.1111/pce.13074
Anthocyanins		atpB	Sme2.5_07446.1_g00004.1	SMEL4.1_08g008770.1	8	26341395	26342552	ATP synthase subunit beta, chloroplastic (Agapanthus africanus OX%51501)	He et al., 2019	https://doi.org/10.1186/s12864-019-6023-4
Anthocyanins	AN14	ANT17	Sme2.5_01638.1_g00003.1	SMEL4.1_08g022390.1	8	85998785	86000722	Leucoanthocyanidin dioxygenase (Petunia hybrida OX%4102)	He et al., 2019; Li et al., 2017	https://doi.org/10.1186/s12864-019-6023-4; https://doi.org/10.1111/pce.13074
Anthocyanins		MYB5	SMEL_001g153180.1	SMEL4.1_01g039280.1	1	113613693	113615340	Transcription repressor MYB5 (Arabidopsis thaliana OX%3702)	Moglia et al., 2020	https://doi.org/10.1371/journal.pone.0232986
Anthocyanins	AN1	TRY	SMEL_001g129110.1	SMEL4.1_01g015230.1	1	15425351	15426385	Transcription factor TRY (Arabidopsis thaliana OX%3702)	Moglia et al., 2020	https://doi.org/10.1371/journal.pone.0232986
Anthocyanins	AN1	MYB308	SMEL_001g115870.1	SMEL4.1_01g003050.1	1	3251534	3253937	Myb-related protein 308 (Antirrhinum majus OX%4151)	Moglia et al., 2020	https://doi.org/10.1371/journal.pone.0232986
Anthocyanins	AN9	MYB1	SMEL_005g234040.1	SMEL4.1_05g015570.1	5	69225206	69226891	Transcription factor MYB1 (Crocosmia x crocosmiiflora OX%3D1053288)	Moglia et al., 2020	https://doi.org/10.1371/journal.pone.0232986
Anthocyanins		MYB82	SMEL_007g274170.1	SMEL4.1_07g003480.1	7	5381840	5382946	Transcription factor MYB82 (Arabidopsis thaliana OX%3D3702)	Moglia et al., 2020	https://doi.org/10.1371/journal.pone.0232986
Anthocyanins		MYB82	SMEL_007g274160.1	SMEL4.1_07g003490.1	7	5411489	5412595	Transcription factor MYB82 (Arabidopsis thaliana OX%3D3702)	Moglia et al., 2020	https://doi.org/10.1371/journal.pone.0232986
Anthocyanins	AN14	MYB3R-2	SMEL_008g318650.1	SMEL4.1_08g025250.1	8	89276456	89282509	Transcription factor MYB3R-2 (Oryza sativa subsp. japonica OX%39947)	Moglia et al., 2020	https://doi.org/10.1371/journal.pone.0232986
Anthocyanins	AN14	GL3	SMEL_008g319200.1	SMEL4.1_08g024700.1	8	88630820	88636041	Transcription factor GLABRA 3 (Arabidopsis thaliana OX%3702)	Moglia et al., 2020	https://doi.org/10.1371/journal.pone.0232986
Anthocyanins		MYB6	SMEL_008g299860.1	SMEL4.1_08g002530.1	8	3305633	3307371	Transcription repressor MYB6 (Arabidopsis thaliana OX%3702)	Moglia et al., 2020	https://doi.org/10.1371/journal.pone.0232986
Anthocyanins		MYB2	SMEL_008g299200.1	SMEL4.1_08g000540.1	8	402298	404047	Transcription factor MYB1 (Crocosmia x crocosmiiflora OX%1053288)	Moglia et al., 2020	https://doi.org/10.1371/journal.pone.0232986
Anthocyanins		BIC1	SMEL_012g396830.1	SMEL4.1_12g015650.1	12	72583941	72584426	Protein BIC1 (Arabidopsis thaliana OX%3D3702)	He et al., 2021	https://doi.org/10.1093/pcp/pcab070
Anthocyanins		BIC1	SMEL_012g396840.1	SMEL4.1_12g015660.1	12	72585946	72586566	Protein BIC1 (Arabidopsis thaliana OX%3D3702)	He et al., 2021	https://doi.org/10.1093/pcp/pcab070
Anthocyanins	AN18	WRKY44	Sme2.5_02680.1_g00006.1	SMEL4.1_10g021170.1	10	80994550	80997664	WRKY transcription factor 44 (Arabidopsis thaliana OX%3702)	He et al., 2021; Li et al., 2017	https://doi.org/10.1016/j.plantsci.2021.110935; https://doi.org/10.1111/pce.13074
Anthocyanins	AN9	MTB2	Sme2.5_00697.1_g00011.1	SMEL4.1_05g024200.1	5	81329282	81331018	Transcription factor MTB2 (Solanum lycopersicum OX%3D4081)	He et al., 2021	https://doi.org/10.1016/j.plantsci.2021.110935
Anthocyanins	AN18	FTSH10	EGP22399	SMEL4.1_10g019030.1	10	77684566	77701023	ATP-dependent zinc metalloprotease FTSH 10,mitochondrial (Arabidopsis thaliana OX%3702)	He, Y et al., 2022	https://doi.org/10.1007/s00122-022-04078-z
Anthocyanins		COMT	Smechr0302294	SMEL4.1_03g019450.1	3	83561816	83565010	Caffeic acid 3-O-methyltransferase (Capsicum annuum OX%4072)	Zhang et al., 2021	https://doi.org/10.3390/genes12030341
Anthocyanins	AN9	CHS2	Smechr0500402	SMEL4.1_05g002760.1	5	3297068	3298731	Chalcone synthase 2 (Solanum lycopersicum OX%3D4081)	Zhang et al., 2021; Wu et al., 2020; Li et al., 2017	https://doi.org/10.3390/genes12030341; https://doi.org/10.1371/journal.pone.0226537; https://doi.org/10.1111/pce.13074
Anthocyanins	AN9	MYB111	Smechr0600048	SMEL4.1_05g015690.1	5	70194003	70196136	Transcription factor MYB111 (Arabidopsis thaliana OX%3D3702)	Zhang et al., 2021	https://doi.org/10.3390/genes12030341
Anthocyanins	AN9	CHSJ	Sme2.5_01039.1_g00002.1	SMEL4.1_05g019860.1	5	76787330	76789035	Chalcone synthase J (Petunia hybrida OX%3D4102)	Wu et al., 2020	https://doi.org/10.1371/journal.pone.0226537
Anthocyanins	AN1	PKSA	Sme2.5_00346.1_g00019.1	SMEL4.1_01g017460.1	1	18135520	18137171	Type III polyketide synthase A (Arabidopsis thaliana OX%3702)	Wu et al., 2020	https://doi.org/10.1371/journal.pone.0226537
Anthocyanins	AN1	PKSB	Sme2.5_05261.1_g00004.1	SMEL4.1_01g003710.1	1	3844450	3846307	Type III polyketide synthase B (Arabidopsis thaliana OX%3702)	Wu et al., 2020	https://doi.org/10.1371/journal.pone.0226537
Anthocyanins	AN9	4CLL5	Sme2.5_04410.1_g00008.1	SMEL4.1_05g019280.1	5	76167266	76170791	4-coumarate--CoA ligase-like 5 (Arabidopsis thaliana OX%3D3702)	Wu et al., 2020	https://doi.org/10.1371/journal.pone.0226537
Anthocyanins			Sme2.5_00537.1_g00012.1	SMEL4.1_03g027800.1	3	92119224	92124083	Agamous-like MADS-box protein AGL8 homolog (Solanum tuberosum OX%4113)	Wu et al., 2020	https://doi.org/10.1371/journal.pone.0226537
Anthocyanins	AN9	CHSB	Sme2.5_00283.1_g00002.1	SMEL4.1_05g000250.1	5	338811	341908	Chalcone synthase B (Petunia hybrida OX%3D4102)	Wu et al., 2020	https://doi.org/10.1371/journal.pone.0226537
Anthocyanins	AN9		Sme2.5_29581.1_g00001.1	SMEL4.1_05g005700.1	5	7056906	7060842	Phenylalanine ammonia-lyase (Nicotiana tabacum OX%3D4097)	Wu et al., 2020; Li et al., 2017	https://doi.org/10.1371/journal.pone.0226537; https://doi.org/10.1111/pce.13074
Anthocyanins	AN1	PALA	Sme2.5_03336.1_g00008.1	SMEL4.1_01g009560.1	1	9100925	9104581	Phenylalanine ammonia-lyase (Nicotiana tabacum OX%4097)	Wu et al., 2020	https://doi.org/10.1371/journal.pone.0226537
Anthocyanins	AN10		Sme2.5_08853.1_g00001.1	SMEL4.1_06g015310.1	6	80674481	80675823	Protein of unknown function	Li et al., 2017	https://doi.org/10.1111/pce.13074
Anthocyanins		ERF109	Sme2.5_01189.1_g00007.1	SMEL4.1_12g004280.1	12	7708579	7709334	Ethylene-responsive transcription factor ERF109 (Arabidopsis thaliana OX%3D3702)	Li et al., 2017	https://doi.org/10.1111/pce.13074
Anthocyanins		ERF017	Sme2.5_01200.1_g00005.1	SMEL4.1_12g001990.1	12	2464892	2465629	Ethylene-responsive transcription factor ERF017 (Arabidopsis thaliana OX%3D3702)	Li et al., 2017	https://doi.org/10.1111/pce.13074
Anthocyanins	AN8	ERF012	Sme2.5_00540.1_g00005.1	SMEL4.1_04g009150.1	4	47088454	47089101	Ethylene-responsive transcription factor ERF012 (Arabidopsis thaliana OX%3D3702)	Li et al., 2017	https://doi.org/10.1111/pce.13074
Anthocyanins	AN1	ERF109	Sme2.5_03732.1_g00002.1	SMEL4.1_01g006080.1	1	5932307	5933128	Ethylene-responsive transcription factor ERF109 (Arabidopsis thaliana OX%3702)	Li et al., 2017	https://doi.org/10.1111/pce.13074
Anthocyanins		DREB1A	Sme2.5_04750.1_g00004.1	SMEL4.1_03g016790.1	3	79272305	79273012	Dehydration-responsive element-binding protein 1A (Arabidopsis thaliana OX%3702)	Li et al., 2017	https://doi.org/10.1111/pce.13074
Anthocyanins		DREB1A	Sme2.5_04750.1_g00001.1	SMEL4.1_03g016770.1	3	79255547	79256210	Dehydration-responsive element-binding protein 1A (Arabidopsis thaliana OX%3702)	Li et al., 2017	https://doi.org/10.1111/pce.13074
Anthocyanins		DREB1A	Sme2.5_16389.1_g00001.1	SMEL4.1_03g016760.1	3	79242846	79243454	Dehydration-responsive element-binding protein 1A (Arabidopsis thaliana OX%3702)	Li et al., 2017	https://doi.org/10.1111/pce.13074
Anthocyanins	AN1	WRKY41	Sme2.5_07339.1_g00001.1	SMEL4.1_01g015220.1	1	15403941	15405933	Probable WRKY transcription factor 41 (Arabidopsis thaliana OX%3702)	Li et al., 2017	https://doi.org/10.1111/pce.13074
Anthocyanins	AN10	WRKY40	Sme2.5_01372.1_g00013.1	SMEL4.1_06g021030.1	6	88162438	88163909	Probable WRKY transcription factor 40 (Arabidopsis thaliana OX%3D3702)	Li et al., 2017	https://doi.org/10.1111/pce.13074
Anthocyanins		CIGR1	Sme2.5_14468.1_g00001.1	SMEL4.1_10g005270.1	10	7154185	7155852	Chitin-inducible gibberellin-responsive protein 1 (Oryza sativa subsp. japonica OX%39947)	Li et al., 2017	https://doi.org/10.1111/pce.13074
Anthocyanins	AN9	BEAT	Sme2.5_00345.1_g00003.1	SMEL4.1_05g020230.1	5	77116515	77117867	Acetyl-CoA-benzylalcohol acetyltransferase (Clarkia breweri OX%3D36903)	Li et al., 2017	https://doi.org/10.1111/pce.13074
Anthocyanins	AN9	SALAT	Sme2.5_00345.1_g00005.1	SMEL4.1_05g020260.1	5	77148515	77149873	Salutaridinol 7-O-acetyltransferase (Papaver somniferum OX%3D3469)	Li et al., 2017	https://doi.org/10.1111/pce.13074
Anthocyanins		XTH23	Sme2.5_16651.1_g00002.1	SMEL4.1_03g014600.1	3	72184458	72185723	Probable xyloglucan endotransglucosylase/hydrolase protein 23 (Arabidopsis thaliana OX%3702)	Li et al., 2017	https://doi.org/10.1111/pce.13074
Anthocyanins	AN12	XTH15	Sme2.5_00135.1_g00020.1	SMEL4.1_07g020690.1	7	103047482	103051080	Xyloglucan endotransglucosylase/hydrolase protein 15 (Arabidopsis thaliana OX%3D3702)	Li et al., 2017	https://doi.org/10.1111/pce.13074
Anthocyanins	AN9	SHM4	Sme2.5_29571.1_g00001.1	SMEL4.1_05g003070.1	5	3567328	3571000	Serine hydroxymethyltransferase 4 (Arabidopsis thaliana OX%3D3702)	Li et al., 2017	https://doi.org/10.1111/pce.13074
Anthocyanins		GSTF11	Sme2.5_00172.1_g00024.1	SMEL4.1_02g020190.1	2	67873258	67875311	Glutathione S-transferase F11 (Arabidopsis thaliana OX%3702)	Li et al., 2017	https://doi.org/10.1111/pce.13074
Anthocyanins	AN16	FAOMT	Sme2.5_00065.1_g00021.1	SMEL4.1_09g021180.1	9	86728586	86731093	Flavonoid 3',5'-methyltransferase (Vitis vinifera OX%29760)	Li et al., 2017	https://doi.org/10.1111/pce.13074
Anthocyanins		ASAT3	Sme2.5_01446.1_g00007.1	SMEL4.1_12g015780.1	12	72748390	72749682	Acylsugar acyltransferase 3 (Solanum lycopersicum OX%3D4081)	Li et al., 2017	https://doi.org/10.1111/pce.13074
Anthocyanins	AN14	DREB3	Sme2.5_15558.1_g00001.1	SMEL4.1_08g023960.1	8	87607038	87607733	Dehydration-responsive element-binding protein 3 (Arabidopsis thaliana OX%3702)	Li et al., 2017	https://doi.org/10.1111/pce.13074
Anthocyanins		AP2	Sme2.5_00029.1_g00014.1	SMEL4.1_02g025810.1	2	73198660	73202742	Floral homeotic protein APETALA 2 (Arabidopsis thaliana OX%3702)	Li et al., 2017	https://doi.org/10.1111/pce.13074
Anthocyanins		WIN1	Sme2.5_03438.1_g00003.1	SMEL4.1_03g024340.1	3	88699525	88701394	Ethylene-responsive transcription factor WIN1 (Arabidopsis thaliana OX%3702)	Li et al., 2017	https://doi.org/10.1111/pce.13074
Anthocyanins	AN9	ERF017	Sme2.5_10325.1_g00001.1	SMEL4.1_05g006770.1	5	9743430	9744017	Ethylene-responsive transcription factor ERF017 (Arabidopsis thaliana OX%3D3702)	Li et al., 2017	https://doi.org/10.1111/pce.13074
Anthocyanins	AN17	ERF4	Sme2.5_03682.1_g00007.1	SMEL4.1_10g003540.1	10	4245212	4246165	Ethylene-responsive transcription factor 4 (Nicotiana tabacum OX%4097)	Li et al., 2017	https://doi.org/10.1111/pce.13074
Anthocyanins		ERF061	Sme2.5_00013.1_g00022.1	SMEL4.1_08g000360.1	8	259654	260667	Ethylene-responsive transcription factor ERF061 (Arabidopsis thaliana OX%3702)	Li et al., 2017	https://doi.org/10.1111/pce.13074
Anthocyanins		COL5	Sme2.5_25982.1_g00001.1	SMEL4.1_07g000730.1	7	1119598	1122460	Zinc finger protein CONSTANS-LIKE 5 (Arabidopsis thaliana OX%3D3702)	Li et al., 2017	https://doi.org/10.1111/pce.13074
Anthocyanins		PRE5	Sme2.5_04864.1_g00002.1	SMEL4.1_11g016200.1	11	76696894	76698152	Transcription factor PRE5 (Arabidopsis thaliana OX%3702)	Li et al., 2017	https://doi.org/10.1111/pce.13074
Anthocyanins	AN12	HSFA4B	Sme2.5_01314.1_g00005.1	SMEL4.1_07g020350.1	7	102584391	102586165	Heat stress transcription factor A-4b (Oryza sativa subsp. japonica OX%3D39947)	Li et al., 2017	https://doi.org/10.1111/pce.13074
Anthocyanins		SBP2	Sme2.5_00017.1_g00038.1	SMEL4.1_07g022490.1	7	105076064	105078108	Squamosa promoter-binding protein 2 (Antirrhinum majus OX%3D4151)	Li et al., 2017	https://doi.org/10.1111/pce.13074
Anthocyanins	AN1	SPL8	Sme2.5_03551.1_g00006.1	SMEL4.1_01g017580.1	1	18282930	18286366	Squamosa promoter-binding-like protein 8 (Arabidopsis thaliana OX%3702)	Li et al., 2017	https://doi.org/10.1111/pce.13074
Anthocyanins	AN10	CML5	Sme2.5_04032.1_g00004.1	SMEL4.1_06g024870.1	6	91547138	91547791	Calmodulin-like protein 5 (Arabidopsis thaliana OX%3D3702)	Li et al., 2017	https://doi.org/10.1111/pce.13074
Anthocyanins		COP1	Sme2.5_00499.1_g00010.1	SMEL4.1_11g027470.1	11	105626463	105633388	E3 ubiquitin-protein ligase COP1 (Arabidopsis thaliana OX%3702)	Li et al., 2017	https://doi.org/10.1111/pce.13074
Anthocyanins		BRH1	Sme2.5_03623.1_g00007.1	SMEL4.1_08g000150.1	8	56616	57098	Brassinosteroid-responsive RING protein 1 (Arabidopsis thaliana OX%3702)	Li et al., 2017	https://doi.org/10.1111/pce.13074
Anthocyanins		UBC9	Sme2.5_06132.1_g00001.1	SMEL4.1_03g018900.1	3	82760129	82765215	SUMO-conjugating enzyme UBC9 (Arabidopsis thaliana OX%3702)	Li et al., 2017	https://doi.org/10.1111/pce.13074
Anthocyanins		XTH7	Sme2.5_01937.1_g00008.1	SMEL4.1_02g024670.1	2	72100131	72101705	Probable xyloglucan endotransglucosylase/hydrolase protein 7 (Arabidopsis thaliana OX%3702)	Li et al., 2017	https://doi.org/10.1111/pce.13074
Anthocyanins		XTH8	Sme2.5_00721.1_g00011.1	SMEL4.1_03g001850.1	3	2127893	2132627	Probable xyloglucan endotransglucosylase/hydrolase protein 8 (Arabidopsis thaliana OX%3702)	Li et al., 2017	https://doi.org/10.1111/pce.13074
Anthocyanins		CSLC8	Sme2.5_01183.1_g00009.1	SMEL4.1_08g003230.1	8	4324174	4329797	Probable xyloglucan glycosyltransferase 8 (Arabidopsis thaliana OX%3702)	Li et al., 2017	https://doi.org/10.1111/pce.13074
Anthocyanins	AN12	XTH9	Sme2.5_04648.1_g00003.1	SMEL4.1_07g017420.1	7	98506853	98508621	Xyloglucan endotransglucosylase/hydrolase protein 9 (Arabidopsis thaliana OX%3D3702)	Li et al., 2017	https://doi.org/10.1111/pce.13074
Anthocyanins		CSLC4	Sme2.5_00580.1_g00001.1	SMEL4.1_02g026860.1	2	74192915	74196010	Xyloglucan glycosyltransferase 4 (Arabidopsis thaliana OX%3702)	Li et al., 2017	https://doi.org/10.1111/pce.13074
Anthocyanins	AN4	XTH8	Sme2.5_04425.1_g00004.1	SMEL4.1_02g018080.1	2	65800365	65802231	Probable xyloglucan endotransglucosylase/hydrolase protein 8 (Arabidopsis thaliana OX%3702)	Li et al., 2017	https://doi.org/10.1111/pce.13074
Anthocyanins		CSLC12	Sme2.5_01583.1_g00013.1	SMEL4.1_04g018510.1	4	77209913	77213285	Probable xyloglucan glycosyltransferase 12 (Arabidopsis thaliana OX%3D3702)	Li et al., 2017	https://doi.org/10.1111/pce.13074
Anthocyanins		XTH32	Sme2.5_00004.1_g00032.1	SMEL4.1_09g002070.1	9	2772492	2775451	Probable xyloglucan endotransglucosylase/hydrolase protein 32 (Arabidopsis thaliana OX%3702)	Li et al., 2017	https://doi.org/10.1111/pce.13074
Anthocyanins	AN1	XTH1	Sme2.5_00275.1_g00009.1	SMEL4.1_01g011120.1	1	10873924	10876602	Probable xyloglucan endotransglucosylase/hydrolase 1 (Solanum lycopersicum OX%4081)	Li et al., 2017	https://doi.org/10.1111/pce.13074
Anthocyanins		LCAT1	Sme2.5_00388.1_g00008.1	SMEL4.1_05g025240.1	5	82442029	82444387	Lecithin-cholesterol acyltransferase-like 1 (Arabidopsis thaliana OX%3D3702)	Li et al., 2017	https://doi.org/10.1111/pce.13074
Anthocyanins	AN9	DCR	Sme2.5_00584.1_g00007.1	SMEL4.1_05g000960.1	5	1147295	1148781	BAHD acyltransferase DCR (Arabidopsis thaliana OX%3D3702)	Li et al., 2017	https://doi.org/10.1111/pce.13074
Anthocyanins		ASAT3	Sme2.5_01385.1_g00008.1	SMEL4.1_02g019670.1	2	67399486	67403597	Acylsugar acyltransferase 3 (Solanum lycopersicum OX%4081)	Li et al., 2017	https://doi.org/10.1111/pce.13074
Anthocyanins	AN9	DCR	Sme2.5_00584.1_g00005.1	SMEL4.1_05g000930.1	5	1132040	1133428	BAHD acyltransferase DCR (Arabidopsis thaliana OX%3D3702)	Li et al., 2017	https://doi.org/10.1111/pce.13074
Anthocyanins	AN8	WSD1	Sme2.5_01071.1_g00014.1	SMEL4.1_04g000950.1	4	1134850	1139995	O-acyltransferase WSD1 (Arabidopsis thaliana OX%3D3702)	Li et al., 2017	https://doi.org/10.1111/pce.13074
Anthocyanins	AN14	GmSGT2	Sme2.5_00696.1_g00013.1	SMEL4.1_08g020510.1	8	83703758	83705348	Soyasapogenol B glucuronide galactosyltransferase (Glycine max OX%3847)	Li et al., 2017	https://doi.org/10.1111/pce.13074
Anthocyanins	AN8	AS	Sme2.5_02752.1_g00009.1	SMEL4.1_04g001050.1	4	1195230	1196919	Hydroquinone glucosyltransferase (Rauvolfia serpentina OX%3D4060)	Li et al., 2017	https://doi.org/10.1111/pce.13074
Anthocyanins	AN8	UGT85A24	Sme2.5_09469.1_g00003.1	SMEL4.1_04g016480.1	4	74244352	74246459	7-deoxyloganetin glucosyltransferase (Gardenia jasminoides OX%3D114476)	Li et al., 2017	https://doi.org/10.1111/pce.13074
Anthocyanins	AN9	SALAT	Sme2.5_31405.1_g00001.1	SMEL4.1_05g020250.1	5	77137409	77138764	Salutaridinol 7-O-acetyltransferase (Papaver somniferum OX%3D3469)	Li et al., 2017	https://doi.org/10.1111/pce.13074
Anthocyanins	AN14	ERD3	Sme2.5_01362.1_g00013.1	SMEL4.1_08g019030.1	8	81501743	81506414	Probable methyltransferase PMT21 (Arabidopsis thaliana OX%3702)	Li et al., 2017	https://doi.org/10.1111/pce.13074
Anthocyanins	AN18	At1g26850	Sme2.5_12537.1_g00001.1	SMEL4.1_10g013980.1	10	67123015	67129644	Probable methyltransferase PMT2 (Arabidopsis thaliana OX%3702)	Li et al., 2017	https://doi.org/10.1111/pce.13074
Anthocyanins	AN14	HCT	Sme2.5_00113.1_g00012.1	SMEL4.1_08g021850.1	8	85422364	85424131	Hydroxycinnamoyltransferase (Narcissus pseudonarcissus OX%39639)	Li et al., 2017	https://doi.org/10.1111/pce.13074
Anthocyanins		UGT90A1	Sme2.5_12458.1_g00003.1	SMEL4.1_02g009460.1	2	55316075	55317458	UDP-glycosyltransferase 90A1 (Arabidopsis thaliana OX%3702)	Li et al., 2017	https://doi.org/10.1111/pce.13074
Anthocyanins		ACT-2	Sme2.5_01597.1_g00016.1	SMEL4.1_12g014730.1	12	71559710	71561029	Agmatine coumaroyltransferase-2 (Hordeum vulgare OX%3D4513)	Li et al., 2017	https://doi.org/10.1111/pce.13074
Anthocyanins	AN6	TAA1	Sme2.5_01685.1_g00001.1	SMEL4.1_03g008600.1	3	35683311	35687536	L-tryptophan--pyruvate aminotransferase 1 (Arabidopsis thaliana OX%3702)	Li et al., 2017	https://doi.org/10.1111/pce.13074
Anthocyanins		CSLA9	Sme2.5_06060.1_g00001.1	SMEL4.1_09g001310.1	9	1780823	1788298	Glucomannan 4-beta-mannosyltransferase 9 (Arabidopsis thaliana OX%3702)	Li et al., 2017	https://doi.org/10.1111/pce.13074
Anthocyanins	AN18	GSTU17	Sme2.5_12937.1_g00003.1	SMEL4.1_10g013140.1	10	63831397	63833140	Glutathione S-transferase U17 (Arabidopsis thaliana OX%3702)	Li et al., 2017	https://doi.org/10.1111/pce.13074
Anthocyanins		GATL1	Sme2.5_03559.1_g00004.1	SMEL4.1_04g020440.1	4	79364025	79365089	Probable galacturonosyltransferase-like 1 (Arabidopsis thaliana OX%3D3702)	Li et al., 2017	https://doi.org/10.1111/pce.13074
Anthocyanins		CSLA2	Sme2.5_00461.1_g00003.1	SMEL4.1_06g025740.1	6	92422937	92427268	Glucomannan 4-beta-mannosyltransferase 2 (Arabidopsis thaliana OX%3D3702)	Li et al., 2017	https://doi.org/10.1111/pce.13074
Anthocyanins		CRYD	Sme2.5_05623.1_g00002.1	SMEL4.1_08g017320.1	8	77130976	77135919	Cryptochrome DASH,chloroplastic/mitochondrial (Solanum lycopersicum OX%4081)	Li et al., 2017	https://doi.org/10.1111/pce.13074
Anthocyanins			Sme2.5_03229.1_g00005.1	SMEL4.1_00g006680.1	0	28806898	28809633	Protein of unknown function	Li et al., 2017	https://doi.org/10.1111/pce.13074
Anthocyanins		UVR8	Sme2.5_03981.1_g00003.1	SMEL4.1_09g004870.1	9	7299842	7308090	Ultraviolet-B receptor UVR8 (Arabidopsis thaliana OX%3702)	Li et al., 2017	https://doi.org/10.1111/pce.13074
Anthocyanins		RZFP34	Sme2.5_24041.1_g00001.1	SMEL4.1_08g016020.1	8	73636152	73639306	Probable E3 ubiquitin-protein ligase RZFP34 (Oryza sativa subsp. japonica OX%39947)	Li et al., 2017	https://doi.org/10.1111/pce.13074
Anthocyanins	AN11	MIEL1	Sme2.5_02786.1_g00003.1	SMEL4.1_06g030640.1	6	96583405	96591652	E3 ubiquitin-protein ligase MIEL1 (Arabidopsis thaliana OX%3D3702)	Li et al., 2017	https://doi.org/10.1111/pce.13074
Anthocyanins		ATL80	Sme2.5_06163.1_g00001.1	SMEL4.1_02g004670.1	2	40793444	40793941	RING-H2 finger protein ATL80 (Arabidopsis thaliana OX%3702)	Li et al., 2017	https://doi.org/10.1111/pce.13074
Anthocyanins		XERICO	Sme2.5_00196.1_g00008.1	SMEL4.1_12g018240.1	12	76073787	76074239	Probable E3 ubiquitin-protein ligase XERICO (Arabidopsis thaliana OX%3D3702)	Li et al., 2017	https://doi.org/10.1111/pce.13074
Anthocyanins		RDUF1	Sme2.5_04619.1_g00003.1	SMEL4.1_06g003660.1	6	5593445	5594596	E3 ubiquitin-protein ligase RDUF1 (Arabidopsis thaliana OX%3D3702)	Li et al., 2017	https://doi.org/10.1111/pce.13074
Anthocyanins	AN8	RMA1H1	Sme2.5_05566.1_g00003.1	SMEL4.1_04g003940.1	4	4852862	4859412	E3 ubiquitin-protein ligase RMA1H1 (Capsicum annuum OX%3D4072)	Li et al., 2017	https://doi.org/10.1111/pce.13074
Anthocyanins	AN12	RMA1H1	Sme2.5_00492.1_g00001.1	SMEL4.1_07g018730.1	7	100511498	100512902	E3 ubiquitin-protein ligase RMA1H1 (Capsicum annuum OX%3D4072)	Li et al., 2017	https://doi.org/10.1111/pce.13074
Anthocyanins	AN7	MYB62	Sme2.5_00155.1_g00001.1	SMEL4.1_03g030600.1	3	94912588	94913911	Transcription factor MYB62 (Arabidopsis thaliana OX%3702)	Li et al., 2017	https://doi.org/10.1111/pce.13074
Anthocyanins	AN8	NAC056	Sme2.5_10125.1_g00001.1	SMEL4.1_04g002340.1	4	2596924	2600419	NAC transcription factor 56 (Arabidopsis thaliana OX%3D3702)	Li et al., 2017	https://doi.org/10.1111/pce.13074
Anthocyanins			Sme2.5_02418.1_g00005.1	SMEL4.1_02g010680.1	2	57102052	57102627	Protein of unknown function	Li et al., 2017	https://doi.org/10.1111/pce.13074
Anthocyanins		WRKY70	Sme2.5_11773.1_g00001.1	SMEL4.1_09g010960.1	9	51115866	51117356	WRKY DNA-binding transcription factor 70 (Solanum lycopersicum OX%4081)	Li et al., 2017	https://doi.org/10.1111/pce.13074
Anthocyanins	AN20	HSFB3	Sme2.5_00159.1_g00006.1	SMEL4.1_11g022270.1	11	100275621	100277989	Heat stress transcription factor B-3 (Arabidopsis thaliana OX%3702)	Li et al., 2017	https://doi.org/10.1111/pce.13074
Anthocyanins		HSFB2A	Sme2.5_13301.1_g00001.1	SMEL4.1_03g016440.1	3	78560720	78561986	Heat stress transcription factor B-2a (Arabidopsis thaliana OX%3702)	Li et al., 2017	https://doi.org/10.1111/pce.13074
Anthocyanins	AN9	HSFA5	Sme2.5_09846.1_g00002.1	SMEL4.1_05g021460.1	5	78110698	78114445	Heat stress transcription factor A-5 (Arabidopsis thaliana OX%3D3702)	Li et al., 2017	https://doi.org/10.1111/pce.13074
Anthocyanins	AN18	Solyc04g005320	Sme2.5_03164.1_g00002.1	SMEL4.1_10g015470.1	10	71255487	71261878	MADS-box protein 04g005320 (Solanum lycopersicum OX%4081)	Li et al., 2017	https://doi.org/10.1111/pce.13074
Anthocyanins	AN1	RAP2-3	Sme2.5_12868.1_g00001.1	SMEL4.1_01g027360.1	1	42687791	42690486	Ethylene-responsive transcription factor RAP2-3 (Arabidopsis thaliana OX%3702)	Li et al., 2017	https://doi.org/10.1111/pce.13074
Anthocyanins		HSFA2B	Sme2.5_04149.1_g00004.1	SMEL4.1_09g015630.1	9	76131140	76133077	Heat stress transcription factor A-2b (Oryza sativa subsp. japonica OX%39947)	Li et al., 2017	https://doi.org/10.1111/pce.13074
Anthocyanins	AN9	ERF106	Sme2.5_02014.1_g00008.1	SMEL4.1_05g001710.1	5	1979028	1979636	Ethylene-responsive transcription factor ERF106 (Arabidopsis thaliana OX%3D3702)	Li et al., 2017	https://doi.org/10.1111/pce.13074
Anthocyanins	AN8	ERF4	Sme2.5_02649.1_g00005.1	SMEL4.1_04g004780.1	4	6247927	6248613	Ethylene-responsive transcription factor 4 (Nicotiana tabacum OX%3D4097)	Li et al., 2017	https://doi.org/10.1111/pce.13074
Anthocyanins	AN9	ERF5	Sme2.5_02014.1_g00007.1	SMEL4.1_05g001680.1	5	1965641	1966489	Ethylene-responsive transcription factor 5 (Nicotiana tabacum OX%3D4097)	Li et al., 2017	https://doi.org/10.1111/pce.13074
Anthocyanins		MYB73	Sme2.5_00029.1_g00032.1	SMEL4.1_02g025610.1	2	72980152	72982383	Transcription factor MYB73 (Arabidopsis thaliana OX%3702)	Li et al., 2017	https://doi.org/10.1111/pce.13074
Anthocyanins		WRKY41	Sme2.5_00013.1_g00025.1	SMEL4.1_08g000330.1	8	232151	233832	Probable WRKY transcription factor 41 (Arabidopsis thaliana OX%3702)	Li et al., 2017	https://doi.org/10.1111/pce.13074
Anthocyanins		WRKY11	Sme2.5_01183.1_g00010.1	SMEL4.1_08g003220.1	8	4303760	4305228	Probable WRKY transcription factor 11 (Arabidopsis thaliana OX%3702)	Li et al., 2017	https://doi.org/10.1111/pce.13074
Anthocyanins		WRKY33	Sme2.5_02587.1_g00015.1	SMEL4.1_09g008880.1	9	23612865	23615736	Probable WRKY transcription factor 33 (Arabidopsis thaliana OX%3702)	Li et al., 2017	https://doi.org/10.1111/pce.13074
Anthocyanins	AN10	WRKY24	Sme2.5_01585.1_g00006.1	SMEL4.1_06g016680.1	6	83147239	83150025	WRKY transcription factor WRKY24 (Oryza sativa subsp. indica OX%3D39946)	Li et al., 2017	https://doi.org/10.1111/pce.13074
Anthocyanins		DOGL1	Sme2.5_09255.1_g00004.1	SMEL4.1_02g010830.1	2	57338237	57339046	Protein DOG1-like 1 (Arabidopsis thaliana OX%3702)	Li et al., 2017	https://doi.org/10.1111/pce.13074
Anthocyanins	AN9	CRY1	SMEL_005g235650.1	SMEL4.1_05g017270.1	5	73642705	73646118	Cryptochrome-1 (Arabidopsis thaliana OX%3D3702)	Sulli et al., 2021	https://doi.org/10.3389/fpls.2021.638195

## Sheet: Biotic_resistances
Reported Candidate Genes for Biotic Resistances
Trait class	QGR	gene name	old gene ID	gene ID	chr	start (bp)	end (bp)	annotation	reference	doi
Pathogens		DIR23		SMEL4.1_01g003540.1	1	3684849	3685367	Dirigent protein 23 (Arabidopsis thaliana OX%3702)	Zhang et al., 2022	https://doi.org/10.3390/horticulturae8080732
Pathogens		DIR23		SMEL4.1_01g003550.1	1	3686195	3688043	Dirigent protein 23 (Arabidopsis thaliana OX%3702)	Zhang et al., 2022	https://doi.org/10.3390/horticulturae8080732
Pathogens		DIR19		SMEL4.1_01g031140.1	1	78410318	78410893	Dirigent protein 19 (Arabidopsis thaliana OX%3702)	Zhang et al., 2022	https://doi.org/10.3390/horticulturae8080732
Pathogens	RS3	DIR23		SMEL4.1_02g003080.1	2	32600895	32601467	Dirigent protein 23 (Arabidopsis thaliana OX%3702)	Zhang et al., 2022	https://doi.org/10.3390/horticulturae8080732
Pathogens		DIR21		SMEL4.1_02g009260.1	2	55037849	55038409	Dirigent protein 21 (Arabidopsis thaliana OX%3702)	Zhang et al., 2022	https://doi.org/10.3390/horticulturae8080732
Pathogens	RS4	DIR19		SMEL4.1_02g018810.1	2	66511641	66512225	Dirigent protein 19 (Arabidopsis thaliana OX%3702)	Zhang et al., 2022	https://doi.org/10.3390/horticulturae8080732
Pathogens		DIR19		SMEL4.1_04g004510.1	4	5880771	5881868	Dirigent protein 19 (Arabidopsis thaliana OX%3D3702)	Zhang et al., 2022	https://doi.org/10.3390/horticulturae8080732
Pathogens		DIR18		SMEL4.1_05g003580.1	5	4201150	4201884	Dirigent protein 18 (Arabidopsis thaliana OX%3D3702)	Zhang et al., 2022	https://doi.org/10.3390/horticulturae8080732
Pathogens		DIR9		SMEL4.1_05g003590.1	5	4203137	4204453	Dirigent protein 9 (Arabidopsis thaliana OX%3D3702)	Zhang et al., 2022	https://doi.org/10.3390/horticulturae8080732
Pathogens	RS8	DIR16		SMEL4.1_05g019870.1	5	76789809	76791035	Dirigent protein 16 (Arabidopsis thaliana OX%3D3702)	Zhang et al., 2022; Barchi et al., 2018	https://doi.org/10.3390/horticulturae8080732; https://doi.org/10.1007/s10681-017-2102-2
Pathogens	RS10	DIR20		SMEL4.1_06g013950.1	6	77618884	77619324	Dirigent protein 20 (Arabidopsis thaliana OX%3D3702)	Zhang et al., 2022	https://doi.org/10.3390/horticulturae8080732
Pathogens		DIR21		SMEL4.1_06g020190.1	6	87344073	87345269	Dirigent protein 21 (Arabidopsis thaliana OX%3D3702)	Zhang et al., 2022	https://doi.org/10.3390/horticulturae8080732
Pathogens		DIR25		SMEL4.1_06g027190.1	6	93750611	93752875	Dirigent protein 25 (Arabidopsis thaliana OX%3D3702)	Zhang et al., 2022	https://doi.org/10.3390/horticulturae8080732
Pathogens		DIR15		SMEL4.1_07g016780.1	7	97374926	97375459	Dirigent protein 15 (Arabidopsis thaliana OX%3D3702)	Zhang et al., 2022	https://doi.org/10.3390/horticulturae8080732
Pathogens		PI206		SMEL4.1_08g026590.1	8	90513821	90514393	Disease resistance response protein 206 (Pisum sativum OX%3888)	Zhang et al., 2022	https://doi.org/10.3390/horticulturae8080732
Pathogens		PI206		SMEL4.1_08g026600.1	8	90518323	90518826	Disease resistance response protein 206 (Pisum sativum OX%3888)	Zhang et al., 2022	https://doi.org/10.3390/horticulturae8080732
Pathogens	RS13	DIR16		SMEL4.1_09g022870.1	9	89039691	89045582	Dirigent protein 16 (Arabidopsis thaliana OX%3702)	Zhang et al., 2022	https://doi.org/10.3390/horticulturae8080732
Pathogens		PTS1		SMEL4.1_11g000960.1	11	1098641	1099147	Pterocarpan synthase 1 (Glycine max OX%3847)	Zhang et al., 2022	https://doi.org/10.3390/horticulturae8080732
Pathogens	RS14	PTS1		SMEL4.1_11g019830.1	11	96883179	96883715	Pterocarpan synthase 1 (Glycyrrhiza echinata OX%46348)	Zhang et al., 2022	https://doi.org/10.3390/horticulturae8080732
Pathogens	RS14	DIR9		SMEL4.1_11g026460.1	11	104541900	104543009	Dirigent protein 9 (Arabidopsis thaliana OX%3702)	Zhang et al., 2022	https://doi.org/10.3390/horticulturae8080732
Pathogens		DIR23		SMEL4.1_12g003420.1	12	4731516	4732070	Dirigent protein 23 (Arabidopsis thaliana OX%3D3702)	Zhang et al., 2022	https://doi.org/10.3390/horticulturae8080732
Pathogens		DIR21		SMEL4.1_12g003430.1	12	4739794	4740378	Dirigent protein 21 (Arabidopsis thaliana OX%3D3702)	Zhang et al., 2022	https://doi.org/10.3390/horticulturae8080732
Pathogens		DIR21		SMEL4.1_12g003440.1	12	4745547	4746128	Dirigent protein 21 (Arabidopsis thaliana OX%3D3702)	Zhang et al., 2022	https://doi.org/10.3390/horticulturae8080732
Pathogens		DIR23		SMEL4.1_12g003620.1	12	5292964	5293548	Dirigent protein 23 (Arabidopsis thaliana OX%3D3702)	Zhang et al., 2022	https://doi.org/10.3390/horticulturae8080732
Pathogens			EGP03060.1	SMEL4.1_01g036110.1	1	109019255	109020853	Glucan endo-1, 3-beta-glucosidase A (Solanum lycopersicum OX%4081)	Peng et al., 2021	https://doi.org/10.3390/ijms222413279
Pathogens		RIBA1	EGP06118.1	SMEL4.1_01g008640.1	1	8099997	8105979	Bifunctional riboflavin biosynthesis protein RIBA 1, chloroplastic (Arabidopsis thaliana OX%3702)	Peng et al., 2021	https://doi.org/10.3390/ijms222413279
Pathogens	RS6	SOBIR1	EGP10610.1	SMEL4.1_03g024090.1	3	88440210	88442120	Leucine-rich repeat receptor-like serine/threonine/tyrosine-protein kinase SOBIR1 (Arabidopsis thaliana OX%3702)	Peng et al., 2021	https://doi.org/10.3390/ijms222413279
Pathogens	RS7	MIK2	EGP28135.1	SMEL4.1_04g016080.1	4	73587495	73590934	MDIS1-interacting receptor like kinase 2 (Arabidopsis thaliana OX%3D3702)	Peng et al., 2021	https://doi.org/10.3390/ijms222413279
Pathogens	RS8	At2g44050	EGP26220.1	SMEL4.1_05g020040.1	5	76972412	76975840	6%2C7-dimethyl-8-ribityllumazine synthase%2C chloroplastic (Arabidopsis thaliana OX%3D3702)	Peng et al., 2021	https://doi.org/10.3390/ijms222413279
Pathogens		R1B-8	EGP15932.1	SMEL4.1_06g000960.1	6	1364041	1365849	Putative late blight resistance protein homolog R1B-8 (Solanum demissum OX%3D50514)	Peng et al., 2021	https://doi.org/10.3390/ijms222413279
Pathogens			EGP00707.1	SMEL4.1_07g018760.1	7	100601783	100602631	Protein of unknown function	Peng et al., 2021	https://doi.org/10.3390/ijms222413279
Pathogens		RPP13L4	EGP00814.1	SMEL4.1_07g017530.1	7	98811690	98814248	Disease resistance RPP13-like protein 4 (Arabidopsis thaliana OX%3D3702)	Peng et al., 2021	https://doi.org/10.3390/ijms222413279
Pathogens			EGP01040.1	SMEL4.1_07g015210.1	7	93545347	93545946	Protein of unknown function	Peng et al., 2021	https://doi.org/10.3390/ijms222413279
Pathogens		RGA1	EGP19313.1	SMEL4.1_08g019180.1	8	81703592	81704627	Putative disease resistance protein RGA1 (Solanum bulbocastanum OX%147425)	Peng et al., 2021	https://doi.org/10.3390/ijms222413279
Pathogens		WRKY70	EGP17359.1	SMEL4.1_09g010960.1	9	51115866	51117356	WRKY DNA-binding transcription factor 70 (Solanum lycopersicum OX%4081)	Peng et al., 2021	https://doi.org/10.3390/ijms222413279
Pathogens			EGP21333.1	SMEL4.1_10g025360.1	10	85533925	85535230	Glucan endo-1, 3-beta-glucosidase, acidic isoform PR-Q' (Nicotiana tabacum OX%4097)	Peng et al., 2021	https://doi.org/10.3390/ijms222413279
Pathogens		TIC214	EGP23759.1	SMEL4.1_10g002900.1	10	3518324	3524566	Protein TIC 214 (Nicotiana tabacum OX%4097)	Peng et al., 2021	https://doi.org/10.3390/ijms222413279
Pathogens		MKK2	EGP33616.1	SMEL4.1_12g001740.1	12	2253576	2260724	Mitogen-activated protein kinase kinase 2 (Arabidopsis thaliana OX%3D3702)	Peng et al., 2021	https://doi.org/10.3390/ijms222413279
Pathogens			Sme2.5_01979.1	SMEL4.1_00g006900.1	0	29363189	29366906	Protein of unknown function	Salgon et al., 2017	https://doi.org/10.3389/fpls.2017.00828
Pathogens		SRS1	Sme2.5_00650.1	SMEL4.1_01g004450.1	1	4396631	4398210	Protein SHI RELATED SEQUENCE 1 (Arabidopsis thaliana OX%3702)	Salgon et al., 2017	https://doi.org/10.3389/fpls.2017.00828
Pathogens			Sme2.5_00650.1	SMEL4.1_01g004460.1	1	4404124	4404297		Salgon et al., 2017	https://doi.org/10.3389/fpls.2017.00828
Pathogens		MCM4	Sme2.5_00650.1	SMEL4.1_01g004470.1	1	4407013	4413894	DNA replication licensing factor MCM4 (Arabidopsis thaliana OX%3702)	Salgon et al., 2017	https://doi.org/10.3389/fpls.2017.00828
Pathogens		VHA-a2	Sme2.5_00650.1	SMEL4.1_01g004480.1	1	4416815	4428060	V-type proton ATPase subunit a2 (Arabidopsis thaliana OX%3702)	Salgon et al., 2017	https://doi.org/10.3389/fpls.2017.00828
Pathogens		RD19A	Sme2.5_00650.1	SMEL4.1_01g004490.1	1	4428600	4431221	Cysteine protease RD19A (Arabidopsis thaliana OX%3702)	Salgon et al., 2017	https://doi.org/10.3389/fpls.2017.00828
Pathogens			Sme2.5_00650.1	SMEL4.1_01g004500.1	1	4432498	4436564	Protein of unknown function	Salgon et al., 2017	https://doi.org/10.3389/fpls.2017.00828
Pathogens		ARI3	Sme2.5_00650.1	SMEL4.1_01g004510.1	1	4436244	4439256	Probable E3 ubiquitin-protein ligase ARI3 (Arabidopsis thaliana OX%3702)	Salgon et al., 2017	https://doi.org/10.3389/fpls.2017.00828
Pathogens		ARI9	Sme2.5_00650.1	SMEL4.1_01g004520.1	1	4442748	4443389	Probable E3 ubiquitin-protein ligase ARI9 (Arabidopsis thaliana OX%3702)	Salgon et al., 2017	https://doi.org/10.3389/fpls.2017.00828
Pathogens		PAP2	Sme2.5_00650.1	SMEL4.1_01g004530.1	1	4447992	4452603	Purple acid phosphatase 2 (Ipomoea batatas OX%4120)	Salgon et al., 2017	https://doi.org/10.3389/fpls.2017.00828
Pathogens		WDR5A	Sme2.5_00650.1	SMEL4.1_01g004540.1	1	4454015	4465727	COMPASS-like H3K4 histone methylase component WDR5A (Arabidopsis thaliana OX%3702)	Salgon et al., 2017	https://doi.org/10.3389/fpls.2017.00828
Pathogens		EBS	Sme2.5_00650.1	SMEL4.1_01g004550.1	1	4465882	4473604	Chromatin remodeling protein EBS (Arabidopsis thaliana OX%3702)	Salgon et al., 2017	https://doi.org/10.3389/fpls.2017.00828
Pathogens		PCMP-E69	Sme2.5_00650.1	SMEL4.1_01g004560.1	1	4474463	4477117	Pentatricopeptide repeat-containing protein At1g74600,chloroplastic (Arabidopsis thaliana OX%3702)	Salgon et al., 2017	https://doi.org/10.3389/fpls.2017.00828
Pathogens		BGAL3	Sme2.5_00650.1	SMEL4.1_01g004570.1	1	4477650	4483748	Beta-galactosidase 3 (Arabidopsis thaliana OX%3702)	Salgon et al., 2017	https://doi.org/10.3389/fpls.2017.00828
Pathogens		SC35	Sme2.5_00650.1	SMEL4.1_01g004580.1	1	4495715	4513943	Serine/arginine-rich splicing factor SC35 (Arabidopsis thaliana OX%3702)	Salgon et al., 2017	https://doi.org/10.3389/fpls.2017.00828
Pathogens		BLH6	Sme2.5_00650.1	SMEL4.1_01g004590.1	1	4521274	4526269	BEL1-like homeodomain protein 6 (Arabidopsis thaliana OX%3702)	Salgon et al., 2017	https://doi.org/10.3389/fpls.2017.00828
Pathogens		DRD1	Sme2.5_00650.1	SMEL4.1_01g004600.1	1	4526443	4537028	Protein CHROMATIN REMODELING 35 (Arabidopsis thaliana OX%3702)	Salgon et al., 2017	https://doi.org/10.3389/fpls.2017.00828
Pathogens	RS1	BIG2	Sme2.5_00003.1	SMEL4.1_01g017130.1	1	17672721	17691083	Brefeldin A-inhibited guanine nucleotide-exchange protein 2 (Arabidopsis thaliana OX%3702)	Salgon et al., 2017	https://doi.org/10.3389/fpls.2017.00828
Pathogens	RS1	CML10	Sme2.5_00003.1	SMEL4.1_01g017140.1	1	17693843	17694424	Probable calcium-binding protein CML10 (Oryza sativa subsp. japonica OX%39947)	Salgon et al., 2017	https://doi.org/10.3389/fpls.2017.00828
Pathogens	RS1	AHL22	Sme2.5_00003.1	SMEL4.1_01g017150.1	1	17713411	17714885	AT-hook motif nuclear-localized protein 22 (Arabidopsis thaliana OX%3702)	Salgon et al., 2017	https://doi.org/10.3389/fpls.2017.00828
Pathogens	RS1	KINUB	Sme2.5_00003.1	SMEL4.1_01g017160.1	1	17722639	17732458	Kinesin-like protein KIN-UB (Arabidopsis thaliana OX%3702)	Salgon et al., 2017	https://doi.org/10.3389/fpls.2017.00828
Pathogens	RS1		Sme2.5_00003.1	SMEL4.1_01g017170.1	1	17735170	17736805		Salgon et al., 2017	https://doi.org/10.3389/fpls.2017.00828
Pathogens	RS1	ZPR2	Sme2.5_00003.1	SMEL4.1_01g017180.1	1	17740091	17741087	Protein LITTLE ZIPPER 2 (Arabidopsis thaliana OX%3702)	Salgon et al., 2017	https://doi.org/10.3389/fpls.2017.00828
Pathogens	RS1		Sme2.5_00003.1	SMEL4.1_01g017190.1	1	17745320	17756500	Protein of unknown function	Salgon et al., 2017	https://doi.org/10.3389/fpls.2017.00828
Pathogens	RS1		Sme2.5_00003.1	SMEL4.1_01g017200.1	1	17761477	17771056	Protein of unknown function	Salgon et al., 2017	https://doi.org/10.3389/fpls.2017.00828
Pathogens	RS1	ECI1	Sme2.5_00003.1	SMEL4.1_01g017210.1	1	17771649	17772401	Enoyl-CoA delta isomerase 1,peroxisomal (Arabidopsis thaliana OX%3702)	Salgon et al., 2017	https://doi.org/10.3389/fpls.2017.00828
Pathogens	RS1	FLA10	Sme2.5_00003.1	SMEL4.1_01g017220.1	1	17779832	17781094	Fasciclin-like arabinogalactan protein 10 (Arabidopsis thaliana OX%3702)	Salgon et al., 2017	https://doi.org/10.3389/fpls.2017.00828
Pathogens	RS1	GRF12	Sme2.5_00003.1	SMEL4.1_01g017230.1	1	17790940	17794786	Growth-regulating factor 12 (Oryza sativa subsp. japonica OX%39947)	Salgon et al., 2017	https://doi.org/10.3389/fpls.2017.00828
Pathogens	RS1		Sme2.5_00003.1	SMEL4.1_01g017240.1	1	17799320	17802655	Protein of unknown function	Salgon et al., 2017	https://doi.org/10.3389/fpls.2017.00828
Pathogens		RGA3	Sme2.5_08697.1	SMEL4.1_01g035130.1	1	107295268	107297024	Putative disease resistance protein RGA3 (Solanum bulbocastanum OX%147425)	Salgon et al., 2017	https://doi.org/10.3389/fpls.2017.00828
Pathogens		KEA5	Sme2.5_00003.1	SMEL4.1_03g015780.1	3	76566473	76586217	K(+) efflux antiporter 5 (Arabidopsis thaliana OX%3702)	Salgon et al., 2017	https://doi.org/10.3389/fpls.2017.00828
Pathogens	RS7	GID8	Sme2.5_00003.1	SMEL4.1_04g021860.1	4	80739002	80749321	Protein GID8 homolog (Arabidopsis thaliana OX%3D3702)	Salgon et al., 2017	https://doi.org/10.3389/fpls.2017.00828
Pathogens	RS7	Os03g0799700	Sme2.5_00003.1	SMEL4.1_04g021870.1	4	80753782	80761679	Probable GTP-binding protein OBGC2 (Oryza sativa subsp. japonica OX%3D39947)	Salgon et al., 2017	https://doi.org/10.3389/fpls.2017.00828
Pathogens	RS7	DREB2D	Sme2.5_00003.1	SMEL4.1_04g021880.1	4	80773873	80774700	Dehydration-responsive element-binding protein 2D (Arabidopsis thaliana OX%3D3702)	Salgon et al., 2017	https://doi.org/10.3389/fpls.2017.00828
Pathogens	RS7	DREB2D	Sme2.5_00003.1	SMEL4.1_04g021890.1	4	80774968	80775795	Dehydration-responsive element-binding protein 2D (Arabidopsis thaliana OX%3D3702)	Salgon et al., 2017	https://doi.org/10.3389/fpls.2017.00828
Pathogens	RS7	PEX10	Sme2.5_00003.1	SMEL4.1_04g021900.1	4	80785208	80792307	Peroxisome biogenesis factor 10 (Arabidopsis thaliana OX%3D3702)	Salgon et al., 2017	https://doi.org/10.3389/fpls.2017.00828
Pathogens	RS7	atpA	Sme2.5_00003.1	SMEL4.1_04g021910.1	4	80788144	80789748	ATP synthase subunit alpha%2C chloroplastic (Solanum tuberosum OX%3D4113)	Salgon et al., 2017	https://doi.org/10.3389/fpls.2017.00828
Pathogens	RS7	WAT1	Sme2.5_00003.1	SMEL4.1_04g021920.1	4	80801415	80804826	Protein WALLS ARE THIN 1 (Arabidopsis thaliana OX%3D3702)	Salgon et al., 2017	https://doi.org/10.3389/fpls.2017.00828
Pathogens	RS7		Sme2.5_00003.1	SMEL4.1_04g021930.1	4	80823879	80824640	Protein of unknown function	Salgon et al., 2017	https://doi.org/10.3389/fpls.2017.00828
Pathogens	RS7		Sme2.5_00003.1	SMEL4.1_04g021940.1	4	80830201	80832682	Cysteine proteinase 15A (Pisum sativum OX%3D3888)	Salgon et al., 2017	https://doi.org/10.3389/fpls.2017.00828
Pathogens	RS7	SRS5	Sme2.5_00003.1	SMEL4.1_04g021950.1	4	80851091	80852955	Protein SHI RELATED SEQUENCE 5 (Arabidopsis thaliana OX%3D3702)	Salgon et al., 2017	https://doi.org/10.3389/fpls.2017.00828
Pathogens	RS7	At1g62020	Sme2.5_00003.1	SMEL4.1_04g021960.1	4	80867513	80873350	Coatomer subunit alpha-1 (Arabidopsis thaliana OX%3D3702)	Salgon et al., 2017	https://doi.org/10.3389/fpls.2017.00828
Pathogens	RS7	SLAH1	Sme2.5_00003.1	SMEL4.1_04g021970.1	4	80876919	80879891	S-type anion channel SLAH1 (Arabidopsis thaliana OX%3D3702)	Salgon et al., 2017	https://doi.org/10.3389/fpls.2017.00828
Pathogens	RS7	PMADS1	Sme2.5_00003.1	SMEL4.1_04g021980.1	4	80886190	80889416	Floral homeotic protein PMADS 1 (Petunia hybrida OX%3D4102)	Salgon et al., 2017	https://doi.org/10.3389/fpls.2017.00828
Pathogens	RS7		Sme2.5_00003.1	SMEL4.1_04g021990.1	4	80894637	80900502	Protein of unknown function	Salgon et al., 2017	https://doi.org/10.3389/fpls.2017.00828
Pathogens	RS7	BBX21	Sme2.5_00003.1	SMEL4.1_04g022000.1	4	80921558	80922924	B-box zinc finger protein 21 (Arabidopsis thaliana OX%3D3702)	Salgon et al., 2017	https://doi.org/10.3389/fpls.2017.00828
Pathogens	RS7		Sme2.5_00003.1	SMEL4.1_04g022010.1	4	80927718	80933725	Protein of unknown function	Salgon et al., 2017	https://doi.org/10.3389/fpls.2017.00828
Pathogens	RS7		Sme2.5_00003.1	SMEL4.1_04g022020.1	4	80933860	80934123	Protein of unknown function	Salgon et al., 2017	https://doi.org/10.3389/fpls.2017.00828
Pathogens	RS7	At1g05150	Sme2.5_00003.1	SMEL4.1_04g022030.1	4	80936799	80939207	Uncharacterized TPR repeat-containing protein At1g05150 (Arabidopsis thaliana OX%3D3702)	Salgon et al., 2017	https://doi.org/10.3389/fpls.2017.00828
Pathogens	RS7	KIN7E	Sme2.5_00003.1	SMEL4.1_04g022040.1	4	80945212	80951457	Kinesin-like protein KIN-7E (Arabidopsis thaliana OX%3D3702)	Salgon et al., 2017	https://doi.org/10.3389/fpls.2017.00828
Pathogens	RS7	ARC6	Sme2.5_00003.1	SMEL4.1_04g022050.1	4	80951864	80957169	Protein ACCUMULATION AND REPLICATION OF CHLOROPLASTS 6%2C chloroplastic (Arabidopsis thaliana OX%3D3702)	Salgon et al., 2017	https://doi.org/10.3389/fpls.2017.00828
Pathogens	RS7	At4g36180	Sme2.5_00003.1	SMEL4.1_04g022060.1	4	80961794	80965210	Probable LRR receptor-like serine/threonine-protein kinase At4g36180 (Arabidopsis thaliana OX%3D3702)	Salgon et al., 2017	https://doi.org/10.3389/fpls.2017.00828
Pathogens	RS7	VHA-c2	Sme2.5_00003.1	SMEL4.1_04g022070.1	4	80968856	80970873	V-type proton ATPase subunit c2 (Arabidopsis thaliana OX%3D3702)	Salgon et al., 2017	https://doi.org/10.3389/fpls.2017.00828
Pathogens	RS7	LDL3	Sme2.5_00003.1	SMEL4.1_04g022080.1	4	80972425	80992902	Lysine-specific histone demethylase 1 homolog 3 (Arabidopsis thaliana OX%3D3702)	Salgon et al., 2017	https://doi.org/10.3389/fpls.2017.00828
Pathogens	RS7	GLOX1	Sme2.5_00003.1	SMEL4.1_04g022090.1	4	80996777	80998426	Aldehyde oxidase GLOX1 (Arabidopsis thaliana OX%3D3702)	Salgon et al., 2017	https://doi.org/10.3389/fpls.2017.00828
Pathogens	RS7	GLOX	Sme2.5_00003.1	SMEL4.1_04g022100.1	4	80998133	80998426	Aldehyde oxidase GLOX (Vitis pseudoreticulata OX%3D231512)	Salgon et al., 2017	https://doi.org/10.3389/fpls.2017.00828
Pathogens	RS7	GLOX1	Sme2.5_00003.1	SMEL4.1_04g022110.1	4	81003979	81005637	Aldehyde oxidase GLOX1 (Arabidopsis thaliana OX%3D3702)	Salgon et al., 2017	https://doi.org/10.3389/fpls.2017.00828
Pathogens	RS7	GLOX1	Sme2.5_00003.1	SMEL4.1_04g022120.1	4	81010974	81012509	Aldehyde oxidase GLOX1 (Arabidopsis thaliana OX%3D3702)	Salgon et al., 2017	https://doi.org/10.3389/fpls.2017.00828
Pathogens	RS7		Sme2.5_00003.1	SMEL4.1_04g022130.1	4	81013743	81015774	Histone H3.3 (Pinus pinaster OX%3D71647)	Salgon et al., 2017	https://doi.org/10.3389/fpls.2017.00828
Pathogens	RS7		Sme2.5_00003.1	SMEL4.1_04g022140.1	4	81015917	81018184	Protein of unknown function	Salgon et al., 2017	https://doi.org/10.3389/fpls.2017.00828
Pathogens	RS7		Sme2.5_00003.1	SMEL4.1_04g022150.1	4	81020866	81025880		Salgon et al., 2017	https://doi.org/10.3389/fpls.2017.00828
Pathogens	RS7	RF2b	Sme2.5_00003.1	SMEL4.1_04g022160.1	4	81028695	81032472	Transcription factor RF2b (Oryza sativa subsp. japonica OX%3D39947)	Salgon et al., 2017	https://doi.org/10.3389/fpls.2017.00828
Pathogens	RS7	UVR8	Sme2.5_00003.1	SMEL4.1_04g022170.1	4	81042020	81052741	Ultraviolet-B receptor UVR8 (Arabidopsis thaliana OX%3D3702)	Salgon et al., 2017	https://doi.org/10.3389/fpls.2017.00828
Pathogens	RS7	IQD32	Sme2.5_00003.1	SMEL4.1_04g022180.1	4	81059026	81063835	Protein IQ-DOMAIN 32 (Arabidopsis thaliana OX%3D3702)	Salgon et al., 2017	https://doi.org/10.3389/fpls.2017.00828
Pathogens	RS7		Sme2.5_00003.1	SMEL4.1_04g022190.1	4	81065641	81068634	Protein of unknown function	Salgon et al., 2017	https://doi.org/10.3389/fpls.2017.00828
Pathogens	RS7		Sme2.5_00003.1	SMEL4.1_04g022200.1	4	81068562	81073323	Protein of unknown function	Salgon et al., 2017	https://doi.org/10.3389/fpls.2017.00828
Pathogens	RS7	ARF5	Sme2.5_00003.1	SMEL4.1_04g022210.1	4	81074480	81081059	Auxin response factor 5 (Arabidopsis thaliana OX%3D3702)	Salgon et al., 2017	https://doi.org/10.3389/fpls.2017.00828
Pathogens	RS7	SAUR50	Sme2.5_00003.1	SMEL4.1_04g022220.1	4	81115455	81115904	Auxin-responsive protein SAUR50 (Arabidopsis thaliana OX%3D3702)	Salgon et al., 2017	https://doi.org/10.3389/fpls.2017.00828
Pathogens	RS10	CAO	Sme2.5_00003.1	SMEL4.1_06g015660.1	6	81347028	81352710	Chlorophyllide a oxygenase%2C chloroplastic (Arabidopsis thaliana OX%3D3702)	Salgon et al., 2017	https://doi.org/10.3389/fpls.2017.00828
Pathogens	RS10		Sme2.5_00003.1	SMEL4.1_06g015670.1	6	81354502	81356111	Protein of unknown function	Salgon et al., 2017	https://doi.org/10.3389/fpls.2017.00828
Pathogens	RS10	PDI	Sme2.5_00003.1	SMEL4.1_06g015680.1	6	81375870	81384020	Protein disulfide-isomerase (Datisca glomerata OX%3D34297)	Salgon et al., 2017	https://doi.org/10.3389/fpls.2017.00828
Pathogens	RS10	APSR1	Sme2.5_00003.1	SMEL4.1_06g015690.1	6	81385649	81394667	Protein ALTERED PHOSPHATE STARVATION RESPONSE 1 (Arabidopsis thaliana OX%3D3702)	Salgon et al., 2017	https://doi.org/10.3389/fpls.2017.00828
Pathogens	RS10	APXT	Sme2.5_00003.1	SMEL4.1_06g015700.1	6	81414893	81424495	L-ascorbate peroxidase T%2C chloroplastic (Arabidopsis thaliana OX%3D3702)	Salgon et al., 2017	https://doi.org/10.3389/fpls.2017.00828
Pathogens	RS10	ALDH	Sme2.5_00003.1	SMEL4.1_06g015710.1	6	81456692	81464047	Aldehyde dehydrogenase (Craterostigma plantagineum OX%3D4153)	Salgon et al., 2017	https://doi.org/10.3389/fpls.2017.00828
Pathogens	RS10	DNAJ1	Sme2.5_00003.1	SMEL4.1_06g015720.1	6	81464115	81466165	DnaJ protein homolog 1 (Fragment) (Allium porrum OX%3D4681)	Salgon et al., 2017	https://doi.org/10.3389/fpls.2017.00828
Pathogens	RS10	NAC002	Sme2.5_00003.1	SMEL4.1_06g015730.1	6	81493279	81494812	NAC domain-containing protein 2 (Arabidopsis thaliana OX%3D3702)	Salgon et al., 2017	https://doi.org/10.3389/fpls.2017.00828
Pathogens		ERECTA	Sme2.5_05203.1	SMEL4.1_08g011490.1	8	53473457	53481556	LRR receptor-like serine/threonine-protein kinase ERECTA (Arabidopsis thaliana OX%3702)	Salgon et al., 2017	https://doi.org/10.3389/fpls.2017.00828
Pathogens		At2g39795	Sme2.5_15564.1	SMEL4.1_11g004860.1	11	6294448	6300331	Uncharacterized protein At2g39795,mitochondrial (Arabidopsis thaliana OX%3702)	Salgon et al., 2017	https://doi.org/10.3389/fpls.2017.00828
Pathogens		RPPL1	Sme2.5_16002.1	SMEL4.1_12g012060.1	12	67008008	67010397	Putative disease resistance RPP13-like protein 1 (Arabidopsis thaliana OX%3D3702)	Salgon et al., 2017	https://doi.org/10.3389/fpls.2017.00828
Pathogens		2022-08-04	Sme2.5_16002.1	SMEL4.1_12g012070.1	12	67012057	67017681	Protein argonaute 4 (Arabidopsis thaliana OX%3D3702)	Salgon et al., 2017	https://doi.org/10.3389/fpls.2017.00828
Pathogens		RPPL1	Sme2.5_00683.1	SMEL4.1_12g013390.1	12	69791728	69795540	Putative disease resistance RPP13-like protein 1 (Arabidopsis thaliana OX%3D3702)	Salgon et al., 2017	https://doi.org/10.3389/fpls.2017.00828
Pathogens		RPPL1	Sme2.5_01979.1	SMEL4.1_12g013740.1	12	70310336	70315128	Putative disease resistance RPP13-like protein 1 (Arabidopsis thaliana OX%3D3702)	Salgon et al., 2017	https://doi.org/10.3389/fpls.2017.00828
Pathogens		GA20OX2	Sme2.5_05713.1	SMEL4.1_12g013950.1	12	70574695	70577371	Gibberellin 20 oxidase 2 (Arabidopsis thaliana OX%3D3702)	Salgon et al., 2017	https://doi.org/10.3389/fpls.2017.00828
Pathogens			Sme2.5_05713.1	SMEL4.1_12g013960.1	12	70585155	70590693	Protein of unknown function	Salgon et al., 2017	https://doi.org/10.3389/fpls.2017.00828
Pathogens		RS40	Sme2.5_05713.1	SMEL4.1_12g013970.1	12	70600501	70607642	Serine/arginine-rich splicing factor RS40 (Arabidopsis thaliana OX%3D3702)	Salgon et al., 2017	https://doi.org/10.3389/fpls.2017.00828
Pathogens		RPPL1	Sme2.5_05713.1	SMEL4.1_12g013980.1	12	70609033	70612887	Putative disease resistance RPP13-like protein 1 (Arabidopsis thaliana OX%3D3702)	Salgon et al., 2017	https://doi.org/10.3389/fpls.2017.00828
Pathogens		LTPG2	Sme2.5_00683.1	SMEL4.1_12g014050.1	12	70701142	70703848	Non-specific lipid transfer protein GPI-anchored 2 (Arabidopsis thaliana OX%3D3702)	Salgon et al., 2017	https://doi.org/10.3389/fpls.2017.00828
Pathogens		RPPL1	Sme2.5_00683.1	SMEL4.1_12g014060.1	12	70704960	70709891	Putative disease resistance RPP13-like protein 1 (Arabidopsis thaliana OX%3D3702)	Salgon et al., 2017	https://doi.org/10.3389/fpls.2017.00828
Pathogens		RPPL1	Sme2.5_00683.1	SMEL4.1_12g014070.1	12	70717383	70721105	Putative disease resistance RPP13-like protein 1 (Arabidopsis thaliana OX%3D3702)	Salgon et al., 2017	https://doi.org/10.3389/fpls.2017.00828
Pathogens		NDC1	Sme2.5_00683.1	SMEL4.1_12g014080.1	12	70721453	70724307	Alternative NAD(P)H-ubiquinone oxidoreductase C1%2C chloroplastic/mitochondrial (Arabidopsis thaliana OX%3D3702)	Salgon et al., 2017	https://doi.org/10.3389/fpls.2017.00828
Pathogens		NEK5	Sme2.5_00683.1	SMEL4.1_12g014090.1	12	70729741	70738341	Serine/threonine-protein kinase Nek5 (Arabidopsis thaliana OX%3D3702)	Salgon et al., 2017	https://doi.org/10.3389/fpls.2017.00828
Pathogens		ERV1	Sme2.5_00683.1	SMEL4.1_12g014100.1	12	70739378	70744364	FAD-linked sulfhydryl oxidase ERV1 (Arabidopsis thaliana OX%3D3702)	Salgon et al., 2017	https://doi.org/10.3389/fpls.2017.00828
Pathogens			Sme2.5_00683.1	SMEL4.1_12g014110.1	12	70745132	70746198	Protein of unknown function	Salgon et al., 2017	https://doi.org/10.3389/fpls.2017.00828
Pathogens		MED10A	Sme2.5_00683.1	SMEL4.1_12g014120.1	12	70758173	70760740	Mediator of RNA polymerase II transcription subunit 10a (Arabidopsis thaliana OX%3D3702)	Salgon et al., 2017	https://doi.org/10.3389/fpls.2017.00828
Pathogens		MED10B	Sme2.5_00683.1	SMEL4.1_12g014130.1	12	70773951	70774761	Mediator of RNA polymerase II transcription subunit 10b (Arabidopsis thaliana OX%3D3702)	Salgon et al., 2017	https://doi.org/10.3389/fpls.2017.00828
Pathogens		At5g22090	Sme2.5_00683.1	SMEL4.1_12g014140.1	12	70781708	70783087	Protein FAF-like%2C chloroplastic (Arabidopsis thaliana OX%3D3702)	Salgon et al., 2017	https://doi.org/10.3389/fpls.2017.00828
Pathogens		ATJ49	Sme2.5_00683.1	SMEL4.1_12g014150.1	12	70793538	70799310	Chaperone protein dnaJ 49 (Arabidopsis thaliana OX%3D3702)	Salgon et al., 2017	https://doi.org/10.3389/fpls.2017.00828
Pathogens			Sme2.5_00683.1	SMEL4.1_12g014160.1	12	70809559	70812116	Protein of unknown function	Salgon et al., 2017	https://doi.org/10.3389/fpls.2017.00828
Pathogens		BSL2	Sme2.5_00683.1	SMEL4.1_12g014170.1	12	70812752	70832086	Serine/threonine-protein phosphatase BSL2 (Arabidopsis thaliana OX%3D3702)	Salgon et al., 2017	https://doi.org/10.3389/fpls.2017.00828
Pathogens		AAO3	Sme2.5_01979.1	SMEL4.1_12g014550.1	12	71277069	71289256	Abscisic-aldehyde oxidase (Arabidopsis thaliana OX%3D3702)	Salgon et al., 2017	https://doi.org/10.3389/fpls.2017.00828
Pathogens		AAO4	Sme2.5_01979.1	SMEL4.1_12g014560.1	12	71295646	71313625	Aldehyde oxidase 4 (Arabidopsis thaliana OX%3D3702)	Salgon et al., 2017	https://doi.org/10.3389/fpls.2017.00828
Pathogens		AAO4	Sme2.5_01979.1	SMEL4.1_12g014570.1	12	71319243	71329702	Aldehyde oxidase 4 (Arabidopsis thaliana OX%3D3702)	Salgon et al., 2017	https://doi.org/10.3389/fpls.2017.00828
Pathogens		RPPL1	Sme2.5_13120.1	SMEL4.1_12g014960.1	12	71862994	71866566	Putative disease resistance RPP13-like protein 1 (Arabidopsis thaliana OX%3D3702)	Salgon et al., 2017	https://doi.org/10.3389/fpls.2017.00828
Pathogens		RPPL1	Sme2.5_08973.1	SMEL4.1_12g014990.1	12	71876409	71881907	Putative disease resistance RPP13-like protein 1 (Arabidopsis thaliana OX%3D3702)	Salgon et al., 2017; Barchi et al., 2018	https://doi.org/10.3389/fpls.2017.00828; https://doi.org/10.1007/s10681-017-2102-2
Pathogens		MBD11	Sme2.5_08973.1	SMEL4.1_12g015000.1	12	71884643	71890259	Methyl-CpG-binding domain-containing protein 11 (Arabidopsis thaliana OX%3D3702)	Salgon et al., 2017	https://doi.org/10.3389/fpls.2017.00828
Pathogens		PYR5-6	Sme2.5_13120.1	SMEL4.1_12g015390.1	12	72344284	72353166	Uridine 5'-monophosphate synthase (Fragment) (Nicotiana tabacum OX%3D4097)	Salgon et al., 2017	https://doi.org/10.3389/fpls.2017.00828
Pathogens			Sme2.5_13120.1	SMEL4.1_12g015400.1	12	72353731	72357859	Protein of unknown function	Salgon et al., 2017	https://doi.org/10.3389/fpls.2017.00828
Pathogens		At4g16563	Sme2.5_13120.1	SMEL4.1_12g015410.1	12	72358536	72359884	Probable aspartyl protease At4g16563 (Arabidopsis thaliana OX%3D3702)	Salgon et al., 2017	https://doi.org/10.3389/fpls.2017.00828
Pathogens		RPPL1	Sme2.5_13120.1	SMEL4.1_12g015420.1	12	72361708	72365436	Putative disease resistance RPP13-like protein 1 (Arabidopsis thaliana OX%3D3702)	Salgon et al., 2017	https://doi.org/10.3389/fpls.2017.00828
Pathogens		RPV1	Solyc02g032230.1.1	SMEL4.1_01g001350.1	1	1279189	1284512	Disease resistance protein RPV1 (Vitis rotundifolia OX%103349)	Barchi et al., 2018	https://doi.org/10.1007/s10681-017-2102-2
Pathogens		RUN1	Solyc02g032240.1.1	SMEL4.1_01g001320.1	1	1200830	1204035	Disease resistance protein RUN1 (Vitis rotundifolia OX%103349)	Barchi et al., 2018	https://doi.org/10.1007/s10681-017-2102-2
Pathogens		RUN1	Solyc02g032250.1.1	SMEL4.1_01g001270.1	1	1183865	1190048	Disease resistance protein RUN1 (Vitis rotundifolia OX%103349)	Barchi et al., 2018	https://doi.org/10.1007/s10681-017-2102-2
Pathogens	RS14	R1A-6	Solyc02g032260.1.1	SMEL4.1_11g024500.1	11	102548821	102551490	Putative late blight resistance protein homolog R1A-6 (Solanum demissum OX%50514)	Barchi et al., 2018	https://doi.org/10.1007/s10681-017-2102-2
Pathogens		ROQ1	Solyc02g032640.1.1	SMEL4.1_01g001340.1	1	1264936	1275705	Disease resistance protein Roq1 (Nicotiana benthamiana OX%4100)	Barchi et al., 2018	https://doi.org/10.1007/s10681-017-2102-2
Pathogens		RUN1	Solyc02g032650.2.1	SMEL4.1_01g001330.1	1	1244563	1249987	Disease resistance protein RUN1 (Vitis rotundifolia OX%103349)	Barchi et al., 2018	https://doi.org/10.1007/s10681-017-2102-2
Pathogens		At4g27220	Solyc02g036270.2.1	SMEL4.1_10g026840.1	10	86741977	86746992	Probable disease resistance protein At4g27220 (Arabidopsis thaliana OX%3702)	Barchi et al., 2018	https://doi.org/10.1007/s10681-017-2102-2
Pathogens		RPS5	Solyc02g037540.1.1	SMEL4.1_02g004300.1	2	39288095	39291109	Disease resistance protein RPS5 (Arabidopsis thaliana OX%3702)	Barchi et al., 2018	https://doi.org/10.1007/s10681-017-2102-2
Pathogens	RS14	PXC2	Solyc04g008830.1.1	SMEL4.1_11g020520.1	11	97720188	97721984	Leucine-rich repeat receptor-like protein kinase PXC2 (Arabidopsis thaliana OX%3702)	Barchi et al., 2018	https://doi.org/10.1007/s10681-017-2102-2
Pathogens	RS14	FBL4	Solyc04g008980.2.1	SMEL4.1_11g021340.1	11	99131788	99134366	F-box/LRR-repeat protein 4 (Arabidopsis thaliana OX%3702)	Barchi et al., 2018	https://doi.org/10.1007/s10681-017-2102-2
Pathogens	RS14	RPP13	Solyc04g009070.1.1	SMEL4.1_11g021890.1	11	99766396	99767058	Disease resistance protein RPP13 (Arabidopsis thaliana OX%3702)	Barchi et al., 2018	https://doi.org/10.1007/s10681-017-2102-2
Pathogens	RS14	RPP13	Solyc04g009080.1.1	SMEL4.1_11g021530.1	11	99401387	99403835	Disease resistance protein RPP13 (Arabidopsis thaliana OX%3702)	Barchi et al., 2018; Tassone et al., 2022	https://doi.org/10.1007/s10681-017-2102-2; https://doi.org/10.3390/cells11162548
Pathogens		RF9	Solyc04g009090.1.1	SMEL4.1_01g015880.1	1	16153547	16155644	Probable disease resistance protein RF9 (Arabidopsis thaliana OX%3702)	Barchi et al., 2018	https://doi.org/10.1007/s10681-017-2102-2
Pathogens		RPP13	Solyc04g009110.1.1	SMEL4.1_00g005870.1	0	26895244	26897808	Disease resistance protein RPP13 (Arabidopsis thaliana OX%3D3702)	Barchi et al., 2018	https://doi.org/10.1007/s10681-017-2102-2
Pathogens	RS14	RPP13	Solyc04g009250.1.1	SMEL4.1_11g021540.1	11	99413965	99417724	Disease resistance protein RPP13 (Arabidopsis thaliana OX%3702)	Barchi et al., 2018; Tassone et al., 2022	https://doi.org/10.1007/s10681-017-2102-2; https://doi.org/10.3390/cells11162548
Pathogens		RPP13	Solyc04g009270.2.1	SMEL4.1_11g017250.1	11	86081996	86082835	Disease resistance protein RPP13 (Arabidopsis thaliana OX%3702)	Barchi et al., 2018	https://doi.org/10.1007/s10681-017-2102-2
Pathogens		R1B-16	Solyc11g006520.1.1	SMEL4.1_11g004110.1	11	5212833	5215545	Putative late blight resistance protein homolog R1B-16 (Solanum demissum OX%50514)	Barchi et al., 2018	https://doi.org/10.1007/s10681-017-2102-2
Pathogens			Solyc11g007140.1.1	SMEL4.1_11g003620.1	11	4431475	4435966	Protein of unknown function	Barchi et al., 2018	https://doi.org/10.1007/s10681-017-2102-2
Pathogens		At4g27220	Solyc11g007790.1.1	SMEL4.1_11g001570.1	11	1918290	1921208	Probable disease resistance protein At4g27220 (Arabidopsis thaliana OX%3702)	Barchi et al., 2018	https://doi.org/10.1007/s10681-017-2102-2
Pathogens	RS11	SKIP19	Solyc08g006920.1.1	SMEL4.1_08g004280.1	8	6341048	6342420	F-box protein SKIP19 (Arabidopsis thaliana OX%3702)	Barchi et al., 2018	https://doi.org/10.1007/s10681-017-2102-2
Pathogens	RS11	IRL5	Solyc08g006970.2.1	SMEL4.1_08g002170.1	8	2439018	2441062	Plant intracellular Ras-group-related LRR protein 5 (Oryza sativa subsp. japonica OX%39947)	Barchi et al., 2018	https://doi.org/10.1007/s10681-017-2102-2
Pathogens	RS11	At4g27190	Solyc08g007250.1.1	SMEL4.1_08g001900.1	8	2135675	2148641	Disease resistance protein At4g27190 (Arabidopsis thaliana OX%3702)	Barchi et al., 2018	https://doi.org/10.1007/s10681-017-2102-2
Pathogens		RPPL1	Solyc08g007630.1.1	SMEL4.1_12g013730.1	12	70298512	70302333	Putative disease resistance RPP13-like protein 1 (Arabidopsis thaliana OX%3D3702)	Barchi et al., 2018	https://doi.org/10.1007/s10681-017-2102-2
Pathogens		RGA4	Solyc12g099040.1.1	SMEL4.1_09g006870.1	9	13058966	13061758	Putative disease resistance protein RGA4 (Solanum bulbocastanum OX%147425)	Barchi et al., 2018	https://doi.org/10.1007/s10681-017-2102-2
Pathogens	RS14	RGA1	Solyc12g099060.1.1	SMEL4.1_11g022810.1	11	100856007	100859540	Putative disease resistance protein RGA1 (Solanum bulbocastanum OX%147425)	Barchi et al., 2018	https://doi.org/10.1007/s10681-017-2102-2
Pathogens	RS8	UXS4	Solyc12g099480.1.1	SMEL4.1_05g021790.1	5	78502210	78507051	UDP-glucuronic acid decarboxylase 4 (Arabidopsis thaliana OX%3D3702)	Barchi et al., 2018	https://doi.org/10.1007/s10681-017-2102-2
Pathogens	RS9	HCR9-0	Solyc12g099870.1.1	SMEL4.1_06g001410.1	6	1885053	1893272	Receptor-like protein Cf-9 homolog (Solanum lycopersicum OX%3D4081)	Barchi et al., 2018	https://doi.org/10.1007/s10681-017-2102-2
Pathogens		9DC3	Solyc12g099880.1.1	SMEL4.1_08g015870.1	8	73294511	73294903	Receptor-like protein 9DC3 (Solanum pimpinellifolium OX%4084)	Barchi et al., 2018	https://doi.org/10.1007/s10681-017-2102-2
Pathogens	RS8	HCR9-0	Solyc12g099950.1.1	SMEL4.1_05g023520.1	5	80494931	80497717	Receptor-like protein Cf-9 homolog (Solanum lycopersicum OX%3D4081)	Barchi et al., 2018	https://doi.org/10.1007/s10681-017-2102-2
Pathogens		9DC3	Solyc12g099980.1.1	SMEL4.1_05g015510.1	5	68727559	68730093	Receptor-like protein 9DC3 (Solanum pimpinellifolium OX%3D4084)	Barchi et al., 2018	https://doi.org/10.1007/s10681-017-2102-2
Pathogens	RS8	CF-9	Solyc12g100010.1.1	SMEL4.1_05g023480.1	5	80469573	80476243	Receptor-like protein Cf-9 (Solanum pimpinellifolium OX%3D4084)	Barchi et al., 2018	https://doi.org/10.1007/s10681-017-2102-2
Pathogens	RS13	At1g50180	Solyc09g090620.1.1	SMEL4.1_09g022360.1	9	88272151	88272775	Putative disease resistance protein At1g50180 (Arabidopsis thaliana OX%3702)	Barchi et al., 2018	https://doi.org/10.1007/s10681-017-2102-2
Pathogens	RS13		Solyc09g090670.2.1	SMEL4.1_09g022310.1	9	88211062	88216302	Protein of unknown function	Barchi et al., 2018	https://doi.org/10.1007/s10681-017-2102-2
Pathogens		TCP7	Smechr0103973.1	SMEL4.1_01g036630.1	1	110118987	110119769	Transcription factor TCP7	Xiao et al., 2022	https://doi.org/10.3390/ijms23126844
Pathogens		R1B-23	Smechr1100895.1	SMEL4.1_11g008980.1	11	16893858	16897684	Putative late blight resistance protein homolog R1B-23 (Solanum demissum OX%50514)	Xiao et al., 2022	https://doi.org/10.3390/ijms23126844
Pathogens			Smechr0103296.1	SMEL4.1_06g017800.1	6	84604420	84609332	Protein of unknown function	Xiao et al., 2022	https://doi.org/10.3390/ijms23126844
Pathogens		TCP19	Smechr0802294.1	SMEL4.1_08g022230.1	8	85852303	85853367	Transcription factor TCP19 (Arabidopsis thaliana OX%3702)	Xiao et al., 2022	https://doi.org/10.3390/ijms23126844
Pathogens			Smechr0501578.1	SMEL4.1_09g008820.1	9	22607222	22610542	Protein of unknown function	Xiao et al., 2022	https://doi.org/10.3390/ijms23126844
Pathogens		UBC10	Smechr0500083.1	SMEL4.1_05g024420.1	5	81464015	81469092	Ubiquitin-conjugating enzyme E2 10 (Arabidopsis thaliana OX%3D3702)	Xiao et al., 2022	https://doi.org/10.3390/ijms23126844
Pathogens		SBT3.9	Smechr0800428.1	SMEL4.1_08g004470.1	8	6768899	6791430	Subtilisin-like protease SBT3.9 (Arabidopsis thaliana OX%3702)	Xiao et al., 2022	https://doi.org/10.3390/ijms23126844
Pathogens		PARC	Smechr0400288.1	SMEL4.1_04g002610.1	4	3135727	3138377	Probable glutathione S-transferase parC (Nicotiana tabacum OX%3D4097)	Xiao et al., 2022	https://doi.org/10.3390/ijms23126844
Pathogens		CCS	Smechr0300595.1	SMEL4.1_08g022560.1	8	86136907	86145606	Copper chaperone for superoxide dismutase,chloroplastic/cytosolic (Arabidopsis thaliana OX%3702)	Xiao et al., 2022	https://doi.org/10.3390/ijms23126844
Pathogens		At4g27230	Smechr0702191.1	SMEL4.1_07g015300.1	7	93804801	93805423	Probable histone H2A.3 (Arabidopsis thaliana OX%3D3702)	Xiao et al., 2022	https://doi.org/10.3390/ijms23126844
Pathogens		2022-08-04	Smechr0601128.1	SMEL4.1_06g010380.1	6	64964622	64967863	Protein argonaute 4 (Arabidopsis thaliana OX%3D3702)	Xiao et al., 2022	https://doi.org/10.3390/ijms23126844
Pathogens	RS14	At1g58602	SMEL_011g374890.1	SMEL4.1_11g021970.1	11	99906265	99906426	Probable disease resistance protein At1g58602 (Arabidopsis thaliana OX%3702)	Tassone et al., 2022	https://doi.org/10.3390/cells11162548
Pathogens	RS14	RPP13	SMEL_011g374900.1	SMEL4.1_11g021960.1	11	99839980	99843372	Disease resistance protein RPP13 (Arabidopsis thaliana OX%3702)	Tassone et al., 2022	https://doi.org/10.3390/cells11162548
Pathogens	RS14	XA21	SMEL_011g376860.1	SMEL4.1_11g022900.1	11	100976012	100979668	Receptor kinase-like protein Xa21 (Oryza sativa subsp. indica OX%39946)	Tassone et al., 2022	https://doi.org/10.3390/cells11162548
Pathogens	RS14	FLS2	SMEL_011g376900.1	SMEL4.1_11g022860.1	11	100933550	100941185	LRR receptor-like serine/threonine-protein kinase FLS2 (Arabidopsis thaliana OX%3702)	Tassone et al., 2022	https://doi.org/10.3390/cells11162548
Pathogens	RS14	FLS2	SMEL_011g376910.1	SMEL4.1_11g022850.1	11	100921782	100926156	LRR receptor-like serine/threonine-protein kinase FLS2 (Arabidopsis thaliana OX%3702)	Tassone et al., 2022	https://doi.org/10.3390/cells11162548
Pathogens	RS14	R1A	SMEL_011g377340.1	SMEL4.1_11g023690.1	11	101770758	101773385	Late blight resistance protein R1-A (Solanum demissum OX%50514)	Tassone et al., 2022	https://doi.org/10.3390/cells11162548
Pathogens		R1C-3	SMEL_011g377380.1	SMEL4.1_00g001090.1	0	5016031	5016880	Putative late blight resistance protein homolog R1C-3 (Solanum demissum OX%3D50514)	Tassone et al., 2022	https://doi.org/10.3390/cells11162548
Pathogens	RS7	MYB73	Sme2.5_00038.1_g00005.1	SMEL4.1_04g019540.1	4	78469463	78470464	Transcription factor MYB73 (Arabidopsis thaliana OX%3D3702)	Qiu et al., 2019	https://doi.org/10.1093/jxb/erz259
Pathogens		SPDSYN	Sme2.5_00059.1_g00010.1	SMEL4.1_03g012150.1	3	64534549	64538843	Spermidine synthase (Solanum lycopersicum OX%4081)	Qiu et al., 2019	https://doi.org/10.1093/jxb/erz259
Pathogens	RS10	PMT1	Sme2.5_03300.1_g00005.1	SMEL4.1_06g012830.1	6	74687174	74690162	Putrescine N-methyltransferase 1 (Nicotiana tabacum OX%3D4097)	Qiu et al., 2019	https://doi.org/10.1093/jxb/erz259
Pests		NPR1	Smechr0701080	SMEL4.1_07g010360.1	7	62974515	62987349	BTB/POZ domain and ankyrin repeat-containing protein NPR1 (Oryza sativa subsp. japonica OX%3D39947)	Chen et al., 2021	https://doi.org/10.1016/j.ygeno.2021.05.002
Pests		NPR1	Smechr0201510	SMEL4.1_02g014090.1	2	61404520	61409837	BTB/POZ domain and ankyrin repeat-containing protein NPR1 (Malus hupehensis OX%106556)	Chen et al., 2021	https://doi.org/10.1016/j.ygeno.2021.05.002
Pests		SD18	Smechr0701962	SMEL4.1_07g017580.1	7	98920900	98924394	Receptor-like serine/threonine-protein kinase SD1-8 (Arabidopsis thaliana OX%3D3702)	Chen et al., 2021	https://doi.org/10.1016/j.ygeno.2021.05.002
Pests		At4g03230	Smechr0701967	SMEL4.1_07g017610.1	7	98970168	98975099	G-type lectin S-receptor-like serine/threonine-protein kinase At4g03230 (Arabidopsis thaliana OX%3D3702)	Chen et al., 2021	https://doi.org/10.1016/j.ygeno.2021.05.002
Pests		At4g03230	Smechr0701968	SMEL4.1_07g017620.1	7	98976232	98980382	G-type lectin S-receptor-like serine/threonine-protein kinase At4g03230 (Arabidopsis thaliana OX%3D3702)	Chen et al., 2021	https://doi.org/10.1016/j.ygeno.2021.05.002
Pests		At4g27290	Smechr1000024	SMEL4.1_10g000480.1	10	795439	802288	G-type lectin S-receptor-like serine/threonine-protein kinase At4g27290 (Arabidopsis thaliana OX%3702)	Chen et al., 2021	https://doi.org/10.1016/j.ygeno.2021.05.002
Pests		At1g11300	Smechr1102281	SMEL4.1_11g020240.1	11	97313376	97315004	G-type lectin S-receptor-like serine/threonine-protein kinase At1g11300 (Arabidopsis thaliana OX%3702)	Chen et al., 2021	https://doi.org/10.1016/j.ygeno.2021.05.002
Pests		NPK1	Smechr0101057	SMEL4.1_01g011650.1	1	11496250	11503940	Mitogen-activated protein kinase kinase kinase NPK1 (Nicotiana tabacum OX%4097)	Chen et al., 2021	https://doi.org/10.1016/j.ygeno.2021.05.002
Pests		At2g45590	Smechr0101544	SMEL4.1_01g016530.1	1	16878406	16882101	Receptor-like serine/threonine-protein kinase At2g45590 (Arabidopsis thaliana OX%3702)	Chen et al., 2021	https://doi.org/10.1016/j.ygeno.2021.05.002
Pests		NPK1	Smechr0102241	SMEL4.1_01g023970.1	1	28964075	28971241	Mitogen-activated protein kinase kinase kinase NPK1 (Nicotiana tabacum OX%4097)	Chen et al., 2021	https://doi.org/10.1016/j.ygeno.2021.05.002
Pests		At1g11330	Smechr0104021	SMEL4.1_01g037600.1	1	111224396	111228613	G-type lectin S-receptor-like serine/threonine-protein kinase At1g11330 (Arabidopsis thaliana OX%3702)	Chen et al., 2021	https://doi.org/10.1016/j.ygeno.2021.05.002
Pests		SD18	Smechr0201849	SMEL4.1_02g017590.1	2	65262729	65269015	Receptor-like serine/threonine-protein kinase SD1-8 (Arabidopsis thaliana OX%3702)	Chen et al., 2021	https://doi.org/10.1016/j.ygeno.2021.05.002
Pests			Smechr0500713	SMEL4.1_05g005700.1	5	7056906	7060842	Phenylalanine ammonia-lyase (Nicotiana tabacum OX%3D4097)	Chen et al., 2021	https://doi.org/10.1016/j.ygeno.2021.05.002
Pests		PAL5	Smechr0900254	SMEL4.1_09g002510.1	9	3248712	3252448	Phenylalanine ammonia-lyase (Solanum lycopersicum OX%4081)	Chen et al., 2021	https://doi.org/10.1016/j.ygeno.2021.05.002
Pests		PALA	Smechr1002223	SMEL4.1_01g009560.1	1	9100925	9104581	Phenylalanine ammonia-lyase (Nicotiana tabacum OX%4097)	Chen et al., 2021	https://doi.org/10.1016/j.ygeno.2021.05.002
Pests			Smechr0500037	SMEL4.1_05g024920.1	5	82058786	82062221	Cytochrome P450 CYP73A100 (Panax ginseng OX%3D4054)	Chen et al., 2021	https://doi.org/10.1016/j.ygeno.2021.05.002
Pests		CYP73A4	Smechr0603018	SMEL4.1_06g028790.1	6	95165138	95168935	Trans-cinnamate 4-monooxygenase (Catharanthus roseus OX%3D4058)	Chen et al., 2021	https://doi.org/10.1016/j.ygeno.2021.05.002
Pests		NAT10	Sme2.5_00077.1_g00005.1	SMEL4.1_04g018750.1	4	77563997	77573078	Putative nucleobase-ascorbate transporter 10 (Arabidopsis thaliana OX%3D3702)	Zhang et al., 2021	https://doi.org/10.3390/pathogens10040470
Pests		RGA1	Sme2.5_03872.1_g00001.1	SMEL4.1_11g022810.1	11	100856007	100859540	Putative disease resistance protein RGA1 (Solanum bulbocastanum OX%147425)	Zhang et al., 2021	https://doi.org/10.3390/pathogens10040470
Pests		RGA4	Sme2.5_03872.1_g00002.1	SMEL4.1_11g022800.1	11	100851693	100854599	Putative disease resistance protein RGA4 (Solanum bulbocastanum OX%147425)	Zhang et al., 2021	https://doi.org/10.3390/pathogens10040470
Pests		RPM1	Sme2.5_00130.1_g00024.1	SMEL4.1_08g000900.1	8	749474	752242	Disease resistance protein RPM1 (Arabidopsis thaliana OX%3702)	Zhang et al., 2021	https://doi.org/10.3390/pathogens10040470
Pests		RPP8L2	Sme2.5_00345.1_g00018.1	SMEL4.1_05g020360.1	5	77220250	77225836	Probable disease resistance RPP8-like protein 2 (Arabidopsis thaliana OX%3D3702)	Zhang et al., 2021	https://doi.org/10.3390/pathogens10040470
Pests			Sme2.5_07918.1_g00005.1	SMEL4.1_05g019360.1	5	76259813	76263642	Catalase (Solanum melongena OX%3D4111)	Zhang et al., 2021	https://doi.org/10.3390/pathogens10040470
Pests		RUN1	Sme2.5_02954.1_g00001.1	SMEL4.1_02g003050.1	2	32389687	32394018	Disease resistance protein RUN1 (Vitis rotundifolia OX%103349)	Zhang et al., 2021	https://doi.org/10.3390/pathogens10040470
Pests		RPM1	Sme2.5_05922.1_g00005.1	SMEL4.1_01g020740.1	1	22191760	22194675	Disease resistance protein RPM1 (Arabidopsis thaliana OX%3702)	Zhang et al., 2021	https://doi.org/10.3390/pathogens10040470
Pests		RGA4	Sme2.5_10927.1_g00001.1	SMEL4.1_08g019290.1	8	81834808	81838505	Putative disease resistance protein RGA4 (Solanum bulbocastanum OX%147425)	Zhang et al., 2021	https://doi.org/10.3390/pathogens10040470
Pests		RGA4	Sme2.5_06008.1_g00004.1	SMEL4.1_09g006870.1	9	13058966	13061758	Putative disease resistance protein RGA4 (Solanum bulbocastanum OX%147425)	Zhang et al., 2021	https://doi.org/10.3390/pathogens10040470
Pests		RPPL1	Sme2.5_16574.1_g00002.1	SMEL4.1_12g014760.1	12	71656027	71659893	Putative disease resistance RPP13-like protein 1 (Arabidopsis thaliana OX%3D3702)	Zhang et al., 2021	https://doi.org/10.3390/pathogens10040470
Pests		RGA3	Sme2.5_13369.1_g00002.1	SMEL4.1_10g019810.1	10	79175059	79178655	Putative disease resistance protein RGA3 (Solanum bulbocastanum OX%147425)	Zhang et al., 2021	https://doi.org/10.3390/pathogens10040470
Pests		RPP13L4	Sme2.5_19803.1_g00001.1	SMEL4.1_07g017480.1	7	98656279	98659052	Disease resistance RPP13-like protein 4 (Arabidopsis thaliana OX%3D3702)	Zhang et al., 2021	https://doi.org/10.3390/pathogens10040470
Pests			Sme2.5_00057.1_g00028.1	SMEL4.1_01g008180.1	1	7793717	7794259	Pathogenesis-related protein 1B (Nicotiana tabacum OX%4097)	Zhang et al., 2021	https://doi.org/10.3390/pathogens10040470
Pests		RPS5	Sme2.5_03682.1_g00009.1	SMEL4.1_10g003580.1	10	4263675	4267623	Disease resistance protein RPS5 (Arabidopsis thaliana OX%3702)	Zhang et al., 2021	https://doi.org/10.3390/pathogens10040470
Pests		EIX1	Sme2.5_09833.1_g00003.1	SMEL4.1_07g004360.1	7	8141482	8144568	Receptor-like protein EIX1 (Solanum lycopersicum OX%3D4081)	Zhang et al., 2021	https://doi.org/10.3390/pathogens10040470
Pests		CML16	Sme2.5_00365.1_g00011.1	SMEL4.1_11g017760.1	11	91054280	91055950	Probable calcium-binding protein CML16 (Arabidopsis thaliana OX%3702)	Zhang et al., 2021	https://doi.org/10.3390/pathogens10040470
Pests		CPK8	Sme2.5_02438.1_g00002.1	SMEL4.1_01g036370.1	1	109518882	109525674	Calcium-dependent protein kinase 8 (Arabidopsis thaliana OX%3702)	Zhang et al., 2021	https://doi.org/10.3390/pathogens10040470
Pests		CPK2	Sme2.5_00959.1_g00002.1	SMEL4.1_10g005520.1	10	7789461	7794168	Calcium-dependent protein kinase 2 (Zea mays OX%4577)	Zhang et al., 2021	https://doi.org/10.3390/pathogens10040470
Pests		CNGC18	Sme2.5_00572.1_g00003.1	SMEL4.1_02g029550.1	2	76614870	76619693	Cyclic nucleotide-gated ion channel 18 (Arabidopsis thaliana OX%3702)	Zhang et al., 2021	https://doi.org/10.3390/pathogens10040470
Pests		MPK7	Sme2.5_00629.1_g00003.1	SMEL4.1_02g022170.1	2	69762995	69766302	Mitogen-activated protein kinase 7 (Arabidopsis thaliana OX%3702)	Zhang et al., 2021	https://doi.org/10.3390/pathogens10040470
Pests		MKK3	Sme2.5_00861.1_g00010.1	SMEL4.1_03g022960.1	3	87385227	87391349	Mitogen-activated protein kinase kinase 3 (Arabidopsis thaliana OX%3702)	Zhang et al., 2021	https://doi.org/10.3390/pathogens10040470
Pests		WRKY22	Sme2.5_01071.1_g00003.1	SMEL4.1_04g001210.1	4	1375697	1377543	WRKY transcription factor 22 (Arabidopsis thaliana OX%3D3702)	Zhang et al., 2021	https://doi.org/10.3390/pathogens10040470
Pests		HOP2	Sme2.5_00297.1_g00009.1	SMEL4.1_08g023170.1	8	86782551	86787138	Hsp70-Hsp90 organizing protein 2 (Arabidopsis thaliana OX%3702)	Zhang et al., 2021	https://doi.org/10.3390/pathogens10040470
Pests		CIGR1	Sme2.5_00236.1_g00007.1	SMEL4.1_07g023610.1	7	106236613	106238346	Chitin-inducible gibberellin-responsive protein 1 (Oryza sativa subsp. japonica OX%3D39947)	Zhang et al., 2021	https://doi.org/10.3390/pathogens10040470
Pests		PIP5K4	Sme2.5_18829.1_g00001.1	SMEL4.1_10g026700.1	10	86627783	86631723	Phosphatidylinositol 4-phosphate 5-kinase 4 (Arabidopsis thaliana OX%3702)	Zhang et al., 2021	https://doi.org/10.3390/pathogens10040470
Pests		CHTB1	Sme2.5_03222.1_g00007.1	SMEL4.1_12g003050.1	12	3743106	3744599	Endochitinase 1 (Fragment) (Solanum tuberosum OX%3D4113)	Zhang et al., 2021	https://doi.org/10.3390/pathogens10040470
Pests		WIN2	Sme2.5_00287.1_g00007.1	SMEL4.1_01g013120.1	1	12912733	12914468	Wound-induced protein WIN2 (Solanum tuberosum OX%4113)	Zhang et al., 2021	https://doi.org/10.3390/pathogens10040470
Pests			Sme2.5_03391.1_g00004.1	SMEL4.1_11g021790.1	11	99670974	99678868	Lignin-forming anionic peroxidase (Nicotiana sylvestris OX%4096)	Zhang et al., 2021	https://doi.org/10.3390/pathogens10040470
Pests		LAC3	Sme2.5_00295.1_g00005.1	SMEL4.1_06g028490.1	6	94968771	94971150	Laccase-3 (Arabidopsis thaliana OX%3D3702)	Zhang et al., 2021	https://doi.org/10.3390/pathogens10040470
Pests		XTH15	Sme2.5_00135.1_g00019.1	SMEL4.1_07g020690.1	7	103047482	103051080	Xyloglucan endotransglucosylase/hydrolase protein 15 (Arabidopsis thaliana OX%3D3702)	Zhang et al., 2021	https://doi.org/10.3390/pathogens10040470
Pests			Sme2.5_03583.1_g00006.1	SMEL4.1_09g024250.1	9	90597641	90600874	Xyloglucan endotransglucosylase/hydrolase 2 (Glycine max OX%3847)	Zhang et al., 2021	https://doi.org/10.3390/pathogens10040470
Pests		XTH26	Sme2.5_00498.1_g00013.1	SMEL4.1_12g000880.1	12	941374	948159	Probable xyloglucan endotransglucosylase/hydrolase protein 26 (Arabidopsis thaliana OX%3D3702)	Zhang et al., 2021	https://doi.org/10.3390/pathogens10040470
Pests		NAC002	Sme2.5_00096.1_g00018.1	SMEL4.1_07g000510.1	7	773304	776629	NAC domain-containing protein 2 (Arabidopsis thaliana OX%3D3702)	Zhang et al., 2021	https://doi.org/10.3390/pathogens10040470
Pests		NCED1	Sme2.5_00145.1_g00002.1	SMEL4.1_07g020880.1	7	103270097	103271964	9-cis-epoxycarotenoid dioxygenase NCED1%2C chloroplastic (Solanum lycopersicum OX%3D4081)	Zhang et al., 2021	https://doi.org/10.3390/pathogens10040470
Pests		BAK1	Sme2.5_03931.1_g00001.1	SMEL4.1_04g008770.1	4	43903307	43919697	BRASSINOSTEROID INSENSITIVE 1-associated receptor kinase 1 (Arabidopsis thaliana OX%3D3702)	Zhang et al., 2021	https://doi.org/10.3390/pathogens10040470
Pests		BAK1	Sme2.5_03931.1_g00003.1	SMEL4.1_04g008780.1	4	43920881	43921177	BRASSINOSTEROID INSENSITIVE 1-associated receptor kinase 1 (Arabidopsis thaliana OX%3D3702)	Zhang et al., 2021	https://doi.org/10.3390/pathogens10040470

## Sheet: Abiotic_resistances
Reported Candidate Genes for Abiotic Resistances
Trait class	QGR	gene name	old gene ID	gene ID	chr	start (bp)	end (bp)	annotation	reference	doi
Osmotic stress		NAC002	SMEL_004g210710.1	SMEL4.1_04g010980.1	4	57456816	57458267	NAC domain-containing protein 2 (Arabidopsis thaliana OX%3D3702)	Wan et al., 2021	https://doi.org/10.1016/j.scienta.2021.110424
Osmotic stress		NAC002	SMEL_006g256110.1	SMEL4.1_06g015730.1	6	81493279	81494812	NAC domain-containing protein 2 (Arabidopsis thaliana OX%3D3702)	Wan et al., 2021	https://doi.org/10.1016/j.scienta.2021.110424
Osmotic stress		NAC002	SMEL_011g377400.1	SMEL4.1_11g025690.1	11	103670712	103672719	NAC domain-containing protein 2 (Arabidopsis thaliana OX%3702)	Wan et al., 2021; Yang et al., 2020a	https://doi.org/10.1016/j.scienta.2021.110424; https://doi.org/10.1016/j.scienta.2020.109468
Osmotic stress		XERO1	Smechr0200676.1	SMEL4.1_02g005840.1	2	45820715	45821924	Dehydrin Xero 1 (Arabidopsis thaliana OX%3702)	Shen et al., 2022	https://doi.org/10.3390/plants11172205
Osmotic stress		CPK11	Smechr1200644.1	SMEL4.1_12g006000.1	12	14685177	14688581	Calcium-dependent protein kinase 11 (Arabidopsis thaliana OX%3D3702	Shen et al., 2022	https://doi.org/10.3390/plants11172205
Osmotic stress		GSTU10	Smechr0303072.1	SMEL4.1_03g026670.1	3	91021910	91023370	Glutathione S-transferase U10 (Arabidopsis thaliana OX%3702)	Shen et al., 2022	https://doi.org/10.3390/plants11172205
Osmotic stress		CPK32	Smechr1002846.1	SMEL4.1_10g026030.1	10	86082855	86087734	Calcium-dependent protein kinase 32 (Arabidopsis thaliana OX%3702)	Shen et al., 2022	https://doi.org/10.3390/plants11172205
Osmotic stress		XERO1	Smechr0200704.1	SMEL4.1_02g005990.1	2	46613898	46615733	Dehydrin Xero 1 (Arabidopsis thaliana OX%3702)	Shen et al., 2022	https://doi.org/10.3390/plants11172205
Osmotic stress		RPM1	Smechr0800184.1	SMEL4.1_08g000900.1	8	749474	752242	Disease resistance protein RPM1 (Arabidopsis thaliana OX%3702)	Shen et al., 2022	https://doi.org/10.3390/plants11172205
Osmotic stress		MEKK1	Smechr0701976.1	SMEL4.1_07g017710.1	7	99088186	99100421	Mitogen-activated protein kinase kinase kinase 1 (Arabidopsis thaliana OX%3D3702)	Shen et al., 2022	https://doi.org/10.3390/plants11172205
Osmotic stress		CYP707A3	Smechr0401604.1	SMEL4.1_04g013470.1	4	68583545	68585943	Abscisic acid 8'-hydroxylase 3 (Arabidopsis thaliana OX%3D3702)	Shen et al., 2022	https://doi.org/10.3390/plants11172205
Osmotic stress		CNGC17	Smechr0700014.1	SMEL4.1_07g000860.1	7	1333655	1341704	Cyclic nucleotide-gated ion channel 17 (Arabidopsis thaliana OX%3D3702)	Shen et al., 2022	https://doi.org/10.3390/plants11172205
Osmotic stress		WRKY1	Smechr0701744.1	SMEL4.1_07g015530.1	7	94252486	94254779	WRKY transcription factor 1 (Arabidopsis thaliana OX%3D3702)	Shen et al., 2022; Yang et al., 2020b	https://doi.org/10.3390/plants11172205; https://doi.org/10.7717/peerj.8777
Osmotic stress		ERF1	Smechr0500241.1	SMEL4.1_05g001670.1	5	1942834	1944582	Ethylene-responsive transcription factor 1 (Nicotiana tabacum OX%3D4097)	Shen et al., 2022	https://doi.org/10.3390/plants11172205
Osmotic stress		TAS14	Smechr0202316.1	SMEL4.1_02g022150.1	2	69750918	69751908	Abscisic acid and environmental stress-inducible protein TAS14 (Solanum lycopersicum OX%4081)	Shen et al., 2022	https://doi.org/10.3390/plants11172205
Osmotic stress		HSP90-5	Smechr1001880.1	SMEL4.1_10g016460.1	10	72801928	72809738	Heat shock protein 90-5,chloroplastic (Arabidopsis thaliana OX%3702)	Shen et al., 2022; Gong et al., 2021	https://doi.org/10.3390/plants11172205; https://doi.org/10.3390/horticulturae7060149
Osmotic stress		SAP5	Smechr0101965.1	SMEL4.1_01g021530.1	1	23629347	23629880	Zinc finger A20 and AN1 domain-containing stress-associated protein 5 (Arabidopsis thaliana OX%3702)	Wan et al., 2022	https://doi.org/10.3390/horticulturae8020108
Osmotic stress		SAP8	Smechr0101966.1	SMEL4.1_01g021540.1	1	23648030	23651636	Zinc finger A20 and AN1 domain-containing stress-associated protein 8 (Oryza sativa subsp. japonica OX%39947)	Wan et al., 2022	https://doi.org/10.3390/horticulturae8020108
Osmotic stress		SAP8	Smechr0103034.1	SMEL4.1_01g029780.1	1	66808346	66810843	Zinc finger A20 and AN1 domain-containing stress-associated protein 8 (Oryza sativa subsp. japonica OX%39947)	Wan et al., 2022	https://doi.org/10.3390/horticulturae8020108
Osmotic stress		SAP12	Smechr0203015.1	SMEL4.1_02g029380.1	2	76470666	76471796	Zinc finger AN1 domain-containing stress-associated protein 12 (Arabidopsis thaliana OX%3702)	Wan et al., 2022	https://doi.org/10.3390/horticulturae8020108
Osmotic stress		SAP4	Smechr0301871.1	SMEL4.1_03g015910.1	3	77046453	77046800	Zinc finger A20 and AN1 domain-containing stress-associated protein 4 (Arabidopsis thaliana OX%3702)	Wan et al., 2022	https://doi.org/10.3390/horticulturae8020108
Osmotic stress		SAP6	Smechr0301872.1	SMEL4.1_07g019470.1	7	101423273	101423710	Zinc finger A20 and AN1 domain-containing stress-associated protein 6 (Oryza sativa subsp. japonica OX%3D39947)	Wan et al., 2022	https://doi.org/10.3390/horticulturae8020108
Osmotic stress		SAP7	Smechr0301873.1	SMEL4.1_03g015680.1	3	75907839	75908156	Zinc finger A20 and AN1 domain-containing stress-associated protein 7 (Arabidopsis thaliana OX%3702)	Wan et al., 2022	https://doi.org/10.3390/horticulturae8020108
Osmotic stress		SAP9	Smechr0401486.1	SMEL4.1_04g012050.1	4	63733608	63734087	Zinc finger A20 and AN1 domain-containing stress-associated protein 9 (Arabidopsis thaliana OX%3D3702)	Wan et al., 2022	https://doi.org/10.3390/horticulturae8020108
Osmotic stress		SAP5	Smechr0502767.1	SMEL4.1_05g023440.1	5	80450512	80451006	Zinc finger A20 and AN1 domain-containing stress-associated protein 5 (Arabidopsis thaliana OX%3D3702)	Wan et al., 2022	https://doi.org/10.3390/horticulturae8020108
Osmotic stress		SAP4	Smechr0900077.1	SMEL4.1_09g000990.1	9	1123346	1123777	Zinc finger A20 and AN1 domain-containing stress-associated protein 4 (Arabidopsis thaliana OX%3702)	Wan et al., 2022	https://doi.org/10.3390/horticulturae8020108
Osmotic stress		SAP4	Smechr1002538.1	SMEL4.1_10g022770.1	10	82862334	82862813	Zinc finger A20 and AN1 domain-containing stress-associated protein 4 (Arabidopsis thaliana OX%3702)	Wan et al., 2022	https://doi.org/10.3390/horticulturae8020108
Osmotic stress		SAP13	Smechr1002732.1	SMEL4.1_10g024840.1	10	85001907	85003515	Zinc finger AN1 and C2H2 domain-containing stress-associated protein 13 (Arabidopsis thaliana OX%3702)	Wan et al., 2022	https://doi.org/10.3390/horticulturae8020108
Osmotic stress		SAP8	Smechr1002857.1	SMEL4.1_10g026140.1	10	86161618	86162154	Zinc finger A20 and AN1 domain-containing stress-associated protein 8 (Oryza sativa subsp. japonica OX%39947)	Wan et al., 2022	https://doi.org/10.3390/horticulturae8020108
Osmotic stress		SAP4	Smechr1100441.1	SMEL4.1_11g003630.1	11	4438542	4438961	Zinc finger A20 and AN1 domain-containing stress-associated protein 4 (Arabidopsis thaliana OX%3702)	Wan et al., 2022	https://doi.org/10.3390/horticulturae8020108
Osmotic stress		SAP11	Smechr1102506.1	SMEL4.1_00g001000.1	0	4741056	4745298	Zinc finger AN1 and C2H2 domain-containing stress-associated protein 11 (Arabidopsis thaliana OX%3D3702)	Wan et al., 2022	https://doi.org/10.3390/horticulturae8020108
Osmotic stress		SAP8	Smechr1201139.1	SMEL4.1_12g010000.1	12	56093044	56093556	Zinc finger A20 and AN1 domain-containing stress-associated protein 8 (Oryza sativa subsp. japonica OX%3D39947)	Wan et al., 2022	https://doi.org/10.3390/horticulturae8020108
Osmotic stress		MET1B	SMEL_000g005920.1	SMEL4.1_11g013010.1	11	49915826	49927236	DNA (cytosine-5)-methyltransferase 1B (Oryza sativa subsp. japonica OX%39947)	Moglia et al., 2019	https://doi.org/10.1371/journal.pone.0223581
Osmotic stress		CMT2	SMEL_008g299520.1	SMEL4.1_08g000860.1	8	714713	724671	DNA (cytosine-5)-methyltransferase CMT2 (Arabidopsis thaliana OX%3702)	Moglia et al., 2019	https://doi.org/10.1371/journal.pone.0223581
Osmotic stress		CMT1	SMEL_001g152860.1	SMEL4.1_01g039600.1	1	114203559	114213156	DNA (cytosine-5)-methyltransferase CMT1 (Oryza sativa subsp. japonica OX%39947)	Moglia et al., 2019	https://doi.org/10.1371/journal.pone.0223581
Osmotic stress		CMT1	SMEL_005g241610.1	SMEL4.1_05g023910.1	5	80824285	80833193	DNA (cytosine-5)-methyltransferase CMT1 (Oryza sativa subsp. japonica OX%3D39947)	Moglia et al., 2019	https://doi.org/10.1371/journal.pone.0223581
Osmotic stress		ycf2-A	SMEL_002g159210.1	SMEL4.1_02g006630.1	2	48514890	48529179	Protein Ycf2 A (Atropa belladonna OX%33113)	Moglia et al., 2019	https://doi.org/10.1371/journal.pone.0223581
Osmotic stress		DRM3	SMEL_005g227660.1	SMEL4.1_05g000330.1	5	464375	482049	Probable inactive DNA (cytosine-5)-methyltransferase DRM3 (Arabidopsis thaliana OX%3D3702)	Moglia et al., 2019	https://doi.org/10.1371/journal.pone.0223581
Osmotic stress		DNMT2	SMEL_008g310230.1	SMEL4.1_08g015030.1	8	71180231	71189041	tRNA (cytosine(38)-C(5))-methyltransferase 2 (Arabidopsis thaliana OX%3702)	Moglia et al., 2019	https://doi.org/10.1371/journal.pone.0223581
Osmotic stress		DME	SMEL_009g320250.1	SMEL4.1_09g001260.1	9	1714283	1724415	Transcriptional activator DEMETER (Arabidopsis thaliana OX%3702)	Moglia et al., 2019	https://doi.org/10.1371/journal.pone.0223581
Osmotic stress		ROS1	SMEL_010g357340.1	SMEL4.1_10g022600.1	10	82630286	82641125	DNA glycosylase/AP lyase ROS1 (Arabidopsis thaliana OX%3702)	Moglia et al., 2019	https://doi.org/10.1371/journal.pone.0223581
Osmotic stress		DME	SMEL_011g366300.1	SMEL4.1_11g001350.1	11	1625102	1636231	Transcriptional activator DEMETER (Arabidopsis thaliana OX%3702)	Moglia et al., 2019	https://doi.org/10.1371/journal.pone.0223581
Osmotic stress		ROS1A	SMEL_003g197280.1	SMEL4.1_03g033730.1	3	97713805	97725430	Protein ROS1A (Oryza sativa subsp. japonica OX%39947)	Moglia et al., 2019	https://doi.org/10.1371/journal.pone.0223581
Osmotic stress		ROS1A	SMEL_011g367960.1	SMEL4.1_11g007940.1	11	14899005	14908658	Protein ROS1A (Oryza sativa subsp. japonica OX%39947)	Moglia et al., 2019	https://doi.org/10.1371/journal.pone.0223581
Osmotic stress		ARF1		SMEL4.1_01g001560.1	1	1575850	1582702	Auxin response factor 1 (Arabidopsis thaliana OX%3702)	Chen et al., 2022	https://doi.org/10.3390/ijms23116219
Osmotic stress		ARF2A		SMEL4.1_03g029420.1	3	93741340	93747070	Auxin response factor 2A (Solanum lycopersicum OX%4081)	Chen et al., 2022	https://doi.org/10.3390/ijms23116219
Osmotic stress		ARF2B		SMEL4.1_05g012510.1	5	55059295	55066076	Auxin response factor 2B (Solanum lycopersicum OX%3D4081)	Chen et al., 2022	https://doi.org/10.3390/ijms23116219
Osmotic stress		ARF5		SMEL4.1_04g022210.1	4	81074480	81081059	Auxin response factor 5 (Arabidopsis thaliana OX%3D3702)	Chen et al., 2022	https://doi.org/10.3390/ijms23116219
Osmotic stress		ARF5		SMEL4.1_05g024900.1	5	82017095	82023699	Auxin response factor 5 (Oryza sativa subsp. japonica OX%3D39947)	Chen et al., 2022	https://doi.org/10.3390/ijms23116219
Osmotic stress		ARF5		SMEL4.1_07g007960.1	7	34540703	34548378	Auxin response factor 5 (Oryza sativa subsp. japonica OX%3D39947)	Chen et al., 2022	https://doi.org/10.3390/ijms23116219
Osmotic stress		ARF9		SMEL4.1_01g014290.1	1	14302569	14306996	Auxin response factor 9 (Arabidopsis thaliana OX%3702)	Chen et al., 2022	https://doi.org/10.3390/ijms23116219
Osmotic stress		ARF3		SMEL4.1_02g015730.1	2	63253981	63260769	Auxin response factor 3 (Arabidopsis thaliana OX%3702)	Chen et al., 2022	https://doi.org/10.3390/ijms23116219
Osmotic stress		ARF4		SMEL4.1_12g016970.1	12	74280439	74288610	Auxin response factor 4 (Arabidopsis thaliana OX%3D3702)	Chen et al., 2022	https://doi.org/10.3390/ijms23116219
Osmotic stress		ARF6		SMEL4.1_12g018390.1	12	76171125	76176066	Auxin response factor 6 (Arabidopsis thaliana OX%3D3702)	Chen et al., 2022	https://doi.org/10.3390/ijms23116219
Osmotic stress		ARF6		SMEL4.1_07g013780.1	7	87914157	87922805	Auxin response factor 6 (Oryza sativa subsp. indica OX%3D39946)	Chen et al., 2022	https://doi.org/10.3390/ijms23116219
Osmotic stress		ARF8		SMEL4.1_03g001710.1	3	1964688	1973549	Auxin response factor 8 (Arabidopsis thaliana OX%3702)	Chen et al., 2022	https://doi.org/10.3390/ijms23116219
Osmotic stress		ARF18		SMEL4.1_12g017320.1	12	74739260	74744190	Auxin response factor 18 (Oryza sativa subsp. japonica OX%3D39947)	Chen et al., 2022	https://doi.org/10.3390/ijms23116219
Osmotic stress		ARF18		SMEL4.1_06g026750.1	6	93389197	93392773	Auxin response factor 18 (Oryza sativa subsp. japonica OX%3D39947)	Chen et al., 2022	https://doi.org/10.3390/ijms23116219
Osmotic stress		ARF18		SMEL4.1_09g002600.1	9	3390560	3394565	Auxin response factor 18 (Oryza sativa subsp. japonica OX%39947)	Chen et al., 2022	https://doi.org/10.3390/ijms23116219
Osmotic stress		ARF18		SMEL4.1_01g009500.1	1	9040530	9042918	Auxin response factor 18 (Oryza sativa subsp. japonica OX%39947)	Chen et al., 2022	https://doi.org/10.3390/ijms23116219
Osmotic stress		ARF17		SMEL4.1_04g010090.1	4	52657242	52658339	Auxin response factor 17 (Arabidopsis thaliana OX%3D3702)	Chen et al., 2022	https://doi.org/10.3390/ijms23116219
Osmotic stress		ARF11		SMEL4.1_08g000470.1	8	352314	358400	Auxin response factor 11 (Arabidopsis thaliana OX%3702)	Chen et al., 2022	https://doi.org/10.3390/ijms23116219
Osmotic stress		ARF19		SMEL4.1_07g012550.1	7	81855052	81863859	Auxin response factor 19 (Arabidopsis thaliana OX%3D3702)	Chen et al., 2022	https://doi.org/10.3390/ijms23116219
Salt toxicity stress		AKT1	Sme2.5_09079.1_g00001.1	SMEL4.1_08g015230.1	8	71585700	71592306	Potassium channel AKT1 (Arabidopsis thaliana OX%3702)	Li et al., 2019	https://doi.org/10.1186/s12870-019-1663-8
Salt toxicity stress		AKT1	Sme2.5_00439.1_g00001.1	SMEL4.1_12g001280.1	12	1552582	1560988	Potassium channel AKT1 (Arabidopsis thaliana OX%3D3702)	Li et al., 2019	https://doi.org/10.1186/s12870-019-1663-8
Salt toxicity stress		WRKY40	Sme2.5_00556.1_g00019.1	SMEL4.1_08g015500.1	8	72268966	72270849	Probable WRKY transcription factor 40 (Arabidopsis thaliana OX%3702)	Li et al., 2019; Yang et al., 2020b	https://doi.org/10.1186/s12870-019-1663-8; https://doi.org/10.7717/peerj.8777
Salt toxicity stress		MYB15	Sme2.5_03951.1_g00007.1	SMEL4.1_03g000560.1	3	510171	512209	Transcription factor MYB15 (Arabidopsis thaliana OX%3702)	Li et al., 2019	https://doi.org/10.1186/s12870-019-1663-8
Salt toxicity stress		JUB1	Sme2.5_03886.1_g00002.1	SMEL4.1_00g000640.1	0	3225357	3228993	Transcription factor JUNGBRUNNEN 1 (Arabidopsis thaliana OX%3D3702)	Li et al., 2019	https://doi.org/10.1186/s12870-019-1663-8
Salt toxicity stress		JUB1	Sme2.5_04464.1_g00002.1	SMEL4.1_07g026170.1	7	108549889	108551344	Transcription factor JUNGBRUNNEN 1 (Arabidopsis thaliana OX%3D3702)	Li et al., 2019	https://doi.org/10.1186/s12870-019-1663-8
Salt toxicity stress		AKT1	Sme2.5_08678.1_g00002.1	SMEL4.1_09g006670.1	9	12375774	12377630	Potassium channel AKT1 (Arabidopsis thaliana OX%3702)	Li et al., 2019	https://doi.org/10.1186/s12870-019-1663-8
Salt toxicity stress		POT2	Sme2.5_02726.1_g00002.1	SMEL4.1_06g009410.1	6	58948825	58960022	Potassium transporter 2 (Arabidopsis thaliana OX%3D3702)	Li et al., 2019	https://doi.org/10.1186/s12870-019-1663-8
Salt toxicity stress		TPK1	Sme2.5_00325.1_g00013.1	SMEL4.1_04g001450.1	4	1773845	1775379	Two-pore potassium channel 1 (Arabidopsis thaliana OX%3D3702)	Li et al., 2019	https://doi.org/10.1186/s12870-019-1663-8
Salt toxicity stress		TPK1	Sme2.5_30443.1_g00001.1	SMEL4.1_04g001470.1	4	1783414	1784948	Two-pore potassium channel 1 (Arabidopsis thaliana OX%3D3702)	Li et al., 2019	https://doi.org/10.1186/s12870-019-1663-8
Salt toxicity stress		KAT1	Sme2.5_00191.1_g00006.1	SMEL4.1_02g012830.1	2	59965532	59968623	Potassium channel KAT1 (Arabidopsis thaliana OX%3702)	Li et al., 2019	https://doi.org/10.1186/s12870-019-1663-8
Salt toxicity stress		NHX8	Sme2.5_05879.1_g00004.1	SMEL4.1_11g021610.1	11	99480050	99485418	Sodium/hydrogen exchanger 8 (Arabidopsis thaliana OX%3702)	Li et al., 2019	https://doi.org/10.1186/s12870-019-1663-8
Heat stress		HSFA1	Sme2.5_02334.1_g00004.1	SMEL4.1_03g019950.1	3	84098014	84102285	Heat stress transcription factor A-1 (Oryza sativa subsp. japonica OX%39947)	Wang et al., 2020; Zhang et al., 2020	https://doi.org/10.3390%2Fplants9070915; https://doi.org/10.1371/journal.pone.0236980
Heat stress		HSFA1	Sme2.5_00204.1_g00007.1	SMEL4.1_06g024420.1	6	91244874	91248223	Heat stress transcription factor A-1 (Oryza sativa subsp. japonica OX%3D39947)	Wang et al., 2020	https://doi.org/10.3390%2Fplants9070915
Heat stress		HSFA3	Sme2.5_00292.1_g00007.1	SMEL4.1_09g001240.1	9	1683671	1686172	Heat stress transcription factor A-3 (Arabidopsis thaliana OX%3702)	Wang et al., 2020	https://doi.org/10.3390%2Fplants9070915
Heat stress		HSFA4A	Sme2.5_01013.1_g00005.1	SMEL4.1_03g001080.1	3	1114192	1117857	Heat stress transcription factor A-4a (Arabidopsis thaliana OX%3702)	Wang et al., 2020	https://doi.org/10.3390%2Fplants9070915
Heat stress		HSFA4B	Sme2.5_01314.1_g00005.1	SMEL4.1_07g020350.1	7	102584391	102586165	Heat stress transcription factor A-4b (Oryza sativa subsp. japonica OX%3D39947)	Wang et al., 2020	https://doi.org/10.3390%2Fplants9070915
Heat stress		HSFA4A	Sme2.5_04312.1_g00009.1	SMEL4.1_02g010980.1	2	57530838	57532168	Heat stress transcription factor A-4a (Arabidopsis thaliana OX%3702)	Wang et al., 2020	https://doi.org/10.3390%2Fplants9070915
Heat stress		HSFA5	Sme2.5_09846.1_g00002.1	SMEL4.1_05g021460.1	5	78110698	78114445	Heat stress transcription factor A-5 (Arabidopsis thaliana OX%3D3702)	Wang et al., 2020; Zhang et al., 2020	https://doi.org/10.3390%2Fplants9070915; https://doi.org/10.1371/journal.pone.0236980
Heat stress		HSFA6b	Sme2.5_00065.1_g00020.1	SMEL4.1_09g021190.1	9	86738636	86740470	Heat stress transcription factor A-6b (Arabidopsis thaliana OX%3702)	Wang et al., 2020	https://doi.org/10.3390%2Fplants9070915
Heat stress		HSFA6b	Sme2.5_08000.1_g00008.1	SMEL4.1_06g013800.1	6	76999554	77001638	Heat stress transcription factor A-6b (Arabidopsis thaliana OX%3D3702)	Wang et al., 2020	https://doi.org/10.3390%2Fplants9070915
Heat stress		HSFA2B	Sme2.5_04149.1_g00004.1	SMEL4.1_09g015630.1	9	76131140	76133077	Heat stress transcription factor A-2b (Oryza sativa subsp. japonica OX%39947)	Wang et al., 2020	https://doi.org/10.3390%2Fplants9070915
Heat stress		HSFA8	Sme2.5_08951.1_g00003.1	SMEL4.1_00g002370.1	0	14055449	14058355	Heat stress transcription factor A-8 (Arabidopsis thaliana OX%3D3702)	Wang et al., 2020	https://doi.org/10.3390%2Fplants9070915
Heat stress		HSF30	Sme2.5_00023.1_g00025.1	SMEL4.1_07g010370.1	7	63326398	63327594	Heat shock factor protein HSF30 (Solanum peruvianum OX%3D4082)	Wang et al., 2020	https://doi.org/10.3390%2Fplants9070915
Heat stress		HSF30	Sme2.5_03412.1_g00012.1	SMEL4.1_02g007410.1	2	50813590	50814476	Heat shock factor protein HSF30 (Solanum peruvianum OX%4082)	Wang et al., 2020	https://doi.org/10.3390%2Fplants9070915
Heat stress		HSFA2	Sme2.5_04312.1_g00005.1	SMEL4.1_02g011020.1	2	57547770	57549399	Heat stress transcription factor A-2 (Arabidopsis thaliana OX%3702)	Wang et al., 2020	https://doi.org/10.3390%2Fplants9070915
Heat stress		HSF24	Sme2.5_00010.1_g00004.1	SMEL4.1_02g027900.1	2	75199424	75203126	Heat shock factor protein HSF24 (Solanum peruvianum OX%4082)	Wang et al., 2020	https://doi.org/10.3390%2Fplants9070915
Heat stress		HSFB2A	Sme2.5_13301.1_g00001.1	SMEL4.1_03g016440.1	3	78560720	78561986	Heat stress transcription factor B-2a (Arabidopsis thaliana OX%3702)	Wang et al., 2020; Zhang et al., 2020	https://doi.org/10.3390%2Fplants9070915; https://doi.org/10.1371/journal.pone.0236980
Heat stress		HSFB2B	Sme2.5_02712.1_g00007.1	SMEL4.1_08g025300.1	8	89316901	89318552	Heat stress transcription factor B-2b (Arabidopsis thaliana OX%3702)	Wang et al., 2020	https://doi.org/10.3390%2Fplants9070915
Heat stress		HSFB3	Sme2.5_00159.1_g00006.1	SMEL4.1_11g022270.1	11	100275621	100277989	Heat stress transcription factor B-3 (Arabidopsis thaliana OX%3702)	Wang et al., 2020	https://doi.org/10.3390%2Fplants9070915
Heat stress		HSFB4	Sme2.5_01029.1_g00008.1	SMEL4.1_04g019710.1	4	78628593	78629823	Heat stress transcription factor B-4 (Arabidopsis thaliana OX%3D3702)	Wang et al., 2020	https://doi.org/10.3390%2Fplants9070915
Heat stress		HSFC1	Sme2.5_04829.1_g00004.1	SMEL4.1_12g001040.1	12	1117204	1119148	Heat stress transcription factor C-1 (Arabidopsis thaliana OX%3D3702)	Wang et al., 2020	https://doi.org/10.3390%2Fplants9070915
Heat stress		HSP17.9A	Sme2.5_01445.1_g00014.1	SMEL4.1_02g031180.1	2	78042256	78042845	17.9 kDa class I heat shock protein (Oryza sativa subsp. japonica OX%39947)	Gong et al., 2021	https://doi.org/10.3390/horticulturae7060149
Heat stress		HSP18.2	Sme2.5_00361.1_g00010.1	SMEL4.1_04g006290.1	4	11910239	11910712	18.2 kDa class I heat shock protein (Medicago sativa OX%3D3879)	Gong et al., 2021	https://doi.org/10.3390/horticulturae7060149
Heat stress		HSP15.4	Sme2.5_01181.1_g00003.1	SMEL4.1_02g017870.1	2	65604146	65605053	15.4 kDa class V heat shock protein (Arabidopsis thaliana OX%3702)	Gong et al., 2021	https://doi.org/10.3390/horticulturae7060149
Heat stress		CPN60-2	Sme2.5_00507.1_g00004.1	SMEL4.1_09g022850.1	9	89020073	89025524	Chaperonin CPN60-2,mitochondrial (Cucurbita maxima OX%3661)	Gong et al., 2021	https://doi.org/10.3390/horticulturae7060149
Heat stress		CPN60-2	Sme2.5_01077.1_g00021.1	SMEL4.1_05g000160.1	5	29986	36510	Chaperonin CPN60-2%2C mitochondrial (Cucurbita maxima OX%3D3661)	Gong et al., 2021	https://doi.org/10.3390/horticulturae7060149
Heat stress		CPN60A2	Sme2.5_07012.1_g00002.1	SMEL4.1_02g014810.1	2	62172826	62178869	Chaperonin 60 subunit alpha 2,chloroplastic (Arabidopsis thaliana OX%3702)	Gong et al., 2021	https://doi.org/10.3390/horticulturae7060149
Heat stress		CPN60B4	Sme2.5_18277.1_g00001.1	SMEL4.1_10g016560.1	10	73174683	73180385	Chaperonin 60 subunit beta 4,chloroplastic (Arabidopsis thaliana OX%3702)	Gong et al., 2021	https://doi.org/10.3390/horticulturae7060149
Heat stress		At3g13860	Sme2.5_00007.1_g00010.1	SMEL4.1_03g033020.1	3	97038763	97048490	Chaperonin CPN60-like 2,mitochondrial (Arabidopsis thaliana OX%3702)	Gong et al., 2021	https://doi.org/10.3390/horticulturae7060149
Heat stress		HSP70	Sme2.5_00043.1_g00024.1	SMEL4.1_11g025080.1	11	103132649	103135923	Heat shock cognate 70 kDa protein (Petunia hybrida OX%4102)	Gong et al., 2021	https://doi.org/10.3390/horticulturae7060149
Heat stress		HSP70-7	Sme2.5_08297.1_g00002.1	SMEL4.1_12g006250.1	12	16130101	16133914	Heat shock 70 kDa protein 7%2C chloroplastic (Arabidopsis thaliana OX%3D3702)	Gong et al., 2021; Zhang et al., 2020	https://doi.org/10.3390/horticulturae7060149; https://doi.org/10.1371/journal.pone.0236980
Heat stress		BIP4	Sme2.5_26204.1_g00001.1	SMEL4.1_06g011340.1	6	70354214	70355628	Luminal-binding protein 4 (Nicotiana tabacum OX%3D4097)	Gong et al., 2021	https://doi.org/10.3390/horticulturae7060149
Heat stress		HSP83A	Sme2.5_03252.1_g00006.1	SMEL4.1_06g011880.1	6	71807655	71810994	Heat shock protein 83 (Ipomoea nil OX%3D35883)	Gong et al., 2021	https://doi.org/10.3390/horticulturae7060149
Heat stress		HSP83A	Sme2.5_03623.1_g00005.1	SMEL4.1_08g000160.1	8	67323	71318	Heat shock protein 83 (Ipomoea nil OX%35883)	Gong et al., 2021	https://doi.org/10.3390/horticulturae7060149
Heat stress		HSC80	Sme2.5_06238.1_g00001.1	SMEL4.1_07g025420.1	7	107819737	107822891	Heat shock cognate protein 80 (Solanum lycopersicum OX%3D4081)	Gong et al., 2021	https://doi.org/10.3390/horticulturae7060149
Heat stress		HSP90-6	Sme2.5_02622.1_g00007.1	SMEL4.1_07g015740.1	7	94613496	94619794	Heat shock protein 90-6%2C mitochondrial (Arabidopsis thaliana OX%3D3702)	Gong et al., 2021	https://doi.org/10.3390/horticulturae7060149
Heat stress		HSP90	Sme2.5_00171.1_g00011.1	SMEL4.1_04g023680.1	4	82447587	82453247	Endoplasmin homolog (Catharanthus roseus OX%3D4058)	Gong et al., 2021	https://doi.org/10.3390/horticulturae7060149
Heat stress		HSC80	Sme2.5_00681.1_g00001.1	SMEL4.1_04g000100.1	4	12221	16228	Heat shock cognate protein 80 (Solanum lycopersicum OX%3D4081)	Gong et al., 2021	https://doi.org/10.3390/horticulturae7060149
Heat stress		CLPB3	Sme2.5_00876.1_g00014.1	SMEL4.1_02g028050.1	2	75357414	75362896	Chaperone protein ClpB3,chloroplastic (Arabidopsis thaliana OX%3702)	Gong et al., 2021	https://doi.org/10.3390/horticulturae7060149
Heat stress		CLPD	Sme2.5_01417.1_g00006.1	SMEL4.1_03g029330.1	3	93593310	93600272	Chaperone protein ClpD,chloroplastic (Arabidopsis thaliana OX%3702)	Gong et al., 2021	https://doi.org/10.3390/horticulturae7060149
Heat stress		CD4B	Sme2.5_01431.1_g00004.1	SMEL4.1_09g013640.1	9	70922679	70925793	ATP-dependent Clp protease ATP-binding subunit ClpA homolog CD4B,chloroplastic (Solanum lycopersicum OX%4081)	Gong et al., 2021	https://doi.org/10.3390/horticulturae7060149
Heat stress		CLPX1	Sme2.5_06931.1_g00003.1	SMEL4.1_03g018400.1	3	81823368	81831564	CLP protease regulatory subunit CLPX1,mitochondrial (Arabidopsis thaliana OX%3702)	Gong et al., 2021	https://doi.org/10.3390/horticulturae7060149
Heat stress		CD4A	Sme2.5_09400.1_g00001.1	SMEL4.1_03g029380.1	3	93695519	93702821	ATP-dependent Clp protease ATP-binding subunit ClpA homolog CD4A,chloroplastic (Solanum lycopersicum OX%4081)	Gong et al., 2021	https://doi.org/10.3390/horticulturae7060149
Heat stress		ERF.C.3	Sme2.5_00211.1_g00009.1	SMEL4.1_05g002590.1	5	3123844	3124539	Ethylene-response factor C3 (Solanum lycopersicum OX%3D4081)	Zhang et al., 2020	https://doi.org/10.1371/journal.pone.0236980
Heat stress		ERF118	Sme2.5_00276.1_g00023.1	SMEL4.1_11g025700.1	11	103673598	103675448	Ethylene-responsive transcription factor ERF118 (Arabidopsis thaliana OX%3702)	Zhang et al., 2020	https://doi.org/10.1371/journal.pone.0236980
Heat stress		ERF012	Sme2.5_00540.1_g00005.1	SMEL4.1_04g009150.1	4	47088454	47089101	Ethylene-responsive transcription factor ERF012 (Arabidopsis thaliana OX%3D3702)	Zhang et al., 2020	https://doi.org/10.1371/journal.pone.0236980
Heat stress		ERF13	Sme2.5_05213.1_g00003.1	SMEL4.1_01g017250.1	1	17823753	17824403	Ethylene-responsive transcription factor 13 (Arabidopsis thaliana OX%3702)	Zhang et al., 2020	https://doi.org/10.1371/journal.pone.0236980
Heat stress		DREB3	Sme2.5_11126.1_g00001.1	SMEL4.1_05g013060.1	5	58113809	58114444	Dehydration-responsive element-binding protein 3 (Arabidopsis thaliana OX%3D3702)	Zhang et al., 2020	https://doi.org/10.1371/journal.pone.0236980
Heat stress		LUX	Sme2.5_04479.1_g00002.1	SMEL4.1_06g003680.1	6	5653538	5655016	Transcription factor LUX (Arabidopsis thaliana OX%3D3702)	Zhang et al., 2020	https://doi.org/10.1371/journal.pone.0236980
Heat stress		MYB306	Sme2.5_00912.1_g00004.1	SMEL4.1_02g028620.1	2	75776155	75777756	Myb-related protein 306 (Antirrhinum majus OX%4151)	Zhang et al., 2020	https://doi.org/10.1371/journal.pone.0236980
Heat stress		CPRF2	Sme2.5_00287.1_g00001.1	SMEL4.1_01g013060.1	1	12847566	12853728	Light-inducible protein CPRF2 (Petroselinum crispum OX%4043)	Zhang et al., 2020	https://doi.org/10.1371/journal.pone.0236980
Heat stress		HSP21	Sme2.5_01402.1_g00012.1	SMEL4.1_03g019260.1	3	83381097	83382310	Small heat shock protein,chloroplastic (Solanum lycopersicum OX%4081)	Zhang et al., 2020	https://doi.org/10.1371/journal.pone.0236980
Heat stress		HSP70-8	Sme2.5_05449.1_g00002.1	SMEL4.1_09g019300.1	9	83553885	83557643	Heat shock 70 kDa protein 8 (Arabidopsis thaliana OX%3702)	Zhang et al., 2020	https://doi.org/10.1371/journal.pone.0236980
Heat stress		CLPB1	Sme2.5_01772.1_g00003.1	SMEL4.1_03g027470.1	3	91753334	91757473	Chaperone protein ClpB1 (Arabidopsis thaliana OX%3702)	Zhang et al., 2020	https://doi.org/10.1371/journal.pone.0236980
Cold stress		SAUR20	Sme2.5_00590.1_g00010.1	SMEL4.1_01g003980.1	1	3997191	3997548	Auxin-responsive protein SAUR20 (Arabidopsis thaliana OX%3702)	Yang et al., 2020a	https://doi.org/10.1016/j.scienta.2020.109468
Cold stress		SAUR20	Sme2.5_00590.1_g00011.1	SMEL4.1_01g003990.1	1	3998870	3999240	Auxin-responsive protein SAUR20 (Arabidopsis thaliana OX%3702)	Yang et al., 2020a	https://doi.org/10.1016/j.scienta.2020.109468
Cold stress		IAA13	Sme2.5_00704.1_g00004.1	SMEL4.1_09g014090.1	9	72274982	72285432	Auxin-responsive protein IAA13 (Arabidopsis thaliana OX%3702)	Yang et al., 2020a	https://doi.org/10.1016/j.scienta.2020.109468
Cold stress		IAA13	Sme2.5_01339.1_g00013.1	SMEL4.1_09g022160.1	9	88099001	88102139	Auxin-responsive protein IAA13 (Arabidopsis thaliana OX%3702)	Yang et al., 2020a	https://doi.org/10.1016/j.scienta.2020.109468
Cold stress		GH3.10	Sme2.5_01781.1_g00001.1	SMEL4.1_04g004150.1	4	5301342	5305504	Indole-3-acetic acid-amido synthetase GH3.10 (Arabidopsis thaliana OX%3D3702)	Yang et al., 2020a	https://doi.org/10.1016/j.scienta.2020.109468
Cold stress		SAUR50	Sme2.5_15637.1_g00001.1	SMEL4.1_04g022250.1	4	81174903	81175238	Auxin-responsive protein SAUR50 (Arabidopsis thaliana OX%3D3702)	Yang et al., 2020a	https://doi.org/10.1016/j.scienta.2020.109468
Cold stress		SAUR21	Sme2.5_16184.1_g00003.1	SMEL4.1_01g003850.1	1	3929936	3930187	Auxin-responsive protein SAUR21 (Arabidopsis thaliana OX%3702)	Yang et al., 2020a	https://doi.org/10.1016/j.scienta.2020.109468
Cold stress		Os01g0656200	Sme2.5_01334.1_g00010.1	SMEL4.1_06g011530.1	6	70905710	70908080	Probable protein phosphatase 2C 8 (Oryza sativa subsp. japonica OX%3D39947)	Yang et al., 2020a	https://doi.org/10.1016/j.scienta.2020.109468
Cold stress		AHK3	Sme2.5_03924.1_g00001.1	SMEL4.1_03g010260.1	3	52224281	52230461	Histidine kinase 3 (Arabidopsis thaliana OX%3702)	Yang et al., 2020a	https://doi.org/10.1016/j.scienta.2020.109468
Cold stress		RR26	Sme2.5_00126.1_g00006.1	SMEL4.1_03g009480.1	3	42433266	42437622	Two-component response regulator ORR26 (Oryza sativa subsp. japonica OX%39947)	Yang et al., 2020a	https://doi.org/10.1016/j.scienta.2020.109468
Cold stress		TGA4	Sme2.5_08464.1_g00002.1	SMEL4.1_04g015400.1	4	72427433	72431518	Transcription factor TGA4 (Arabidopsis thaliana OX%3D3702)	Yang et al., 2020a	https://doi.org/10.1016/j.scienta.2020.109468
Cold stress			Sme2.5_00057.1_g00033.1	SMEL4.1_01g008230.1	1	7817578	7818114	Basic form of pathogenesis-related protein 1 (Nicotiana tabacum OX%4097)	Yang et al., 2020a	https://doi.org/10.1016/j.scienta.2020.109468
Cold stress		JAR6	Sme2.5_02752.1_g00010.1	SMEL4.1_04g001070.1	4	1208889	1213015	Jasmonoyl--L-amino acid synthetase JAR6 (Nicotiana attenuata OX%3D49451)	Yang et al., 2020a	https://doi.org/10.1016/j.scienta.2020.109468
Cold stress		SAUR50	Sme2.5_00590.1_g00014.1	SMEL4.1_01g004020.1	1	4006160	4006474	Auxin-responsive protein SAUR50 (Arabidopsis thaliana OX%3702)	Yang et al., 2020a	https://doi.org/10.1016/j.scienta.2020.109468
Cold stress		TIR1	Sme2.5_05303.1_g00001.1	SMEL4.1_09g017680.1	9	81347535	81351605	Protein TRANSPORT INHIBITOR RESPONSE 1 (Arabidopsis thaliana OX%3702)	Yang et al., 2020a	https://doi.org/10.1016/j.scienta.2020.109468
Cold stress			Sme2.5_07318.1_g00001.1	SMEL4.1_12g016880.1	12	74189923	74190309	Auxin-responsive protein SAUR50 (Helianthus annuus OX%3D4232)	Yang et al., 2020a	https://doi.org/10.1016/j.scienta.2020.109468
Cold stress		AUX22D	Sme2.5_01347.1_g00009.1	SMEL4.1_03g000740.1	3	730139	731987	Auxin-induced protein 22D (Vigna radiata var. radiata OX%3916)	Yang et al., 2020a	https://doi.org/10.1016/j.scienta.2020.109468
Cold stress		IAA17	Sme2.5_01569.1_g00005.1	SMEL4.1_03g031710.1	3	95901313	95902890	Auxin-responsive protein IAA17 (Arabidopsis thaliana OX%3702)	Yang et al., 2020a	https://doi.org/10.1016/j.scienta.2020.109468
Cold stress		GH3.6	Sme2.5_03308.1_g00007.1	SMEL4.1_04g002050.1	4	2306890	2309241	Indole-3-acetic acid-amido synthetase GH3.6 (Arabidopsis thaliana OX%3D3702)	Yang et al., 2020a	https://doi.org/10.1016/j.scienta.2020.109468
Cold stress		GH3.6	Sme2.5_04102.1_g00018.1	SMEL4.1_04g002020.1	4	2300476	2301096	Indole-3-acetic acid-amido synthetase GH3.6 (Arabidopsis thaliana OX%3D3702)	Yang et al., 2020a	https://doi.org/10.1016/j.scienta.2020.109468
Cold stress		SAUR32	Sme2.5_04205.1_g00003.1	SMEL4.1_05g006060.1	5	7419873	7420175	Auxin-responsive protein SAUR32 (Arabidopsis thaliana OX%3D3702)	Yang et al., 2020a	https://doi.org/10.1016/j.scienta.2020.109468
Cold stress		SAUR21	Sme2.5_06786.1_g00002.1	SMEL4.1_01g003930.1	1	3970278	3970568	Auxin-responsive protein SAUR21 (Arabidopsis thaliana OX%3702)	Yang et al., 2020a	https://doi.org/10.1016/j.scienta.2020.109468
Cold stress		PYR1	Sme2.5_01795.1_g00006.1	SMEL4.1_08g020150.1	8	83046021	83046698	Abscisic acid receptor PYR1 (Arabidopsis thaliana OX%3702)	Yang et al., 2020a	https://doi.org/10.1016/j.scienta.2020.109468
Cold stress		HAB1	Sme2.5_05356.1_g00010.1	SMEL4.1_08g012440.1	8	58260579	58271216	Protein phosphatase 2C 16 (Arabidopsis thaliana OX%3702)	Yang et al., 2020a	https://doi.org/10.1016/j.scienta.2020.109468
Cold stress		SAPK7	Sme2.5_08308.1_g00004.1	SMEL4.1_05g006240.1	5	7616810	7619628	Serine/threonine-protein kinase SAPK7 (Oryza sativa subsp. japonica OX%3D39947)	Yang et al., 2020a	https://doi.org/10.1016/j.scienta.2020.109468
Cold stress		At2g29380	Sme2.5_00059.1_g00011.1	SMEL4.1_03g018670.1	3	82317356	82320563	Probable protein phosphatase 2C 24 (Arabidopsis thaliana OX%3702)	Yang et al., 2020a	https://doi.org/10.1016/j.scienta.2020.109468
Cold stress		AIP1	Sme2.5_02453.1_g00002.1	SMEL4.1_10g011510.1	10	56541423	56544402	Protein phosphatase 2C 3 (Arabidopsis thaliana OX%3702)	Yang et al., 2020a	https://doi.org/10.1016/j.scienta.2020.109468
Cold stress		SAPK2	Sme2.5_04364.1_g00003.1	SMEL4.1_11g024340.1	11	102342213	102345870	Serine/threonine-protein kinase SAPK2 (Oryza sativa subsp. indica OX%39946)	Yang et al., 2020a	https://doi.org/10.1016/j.scienta.2020.109468
Cold stress		SAPK1	Sme2.5_25147.1_g00001.1	SMEL4.1_05g017210.1	5	73581410	73585106	Serine/threonine-protein kinase SAPK1 (Oryza sativa subsp. japonica OX%3D39947)	Yang et al., 2020a	https://doi.org/10.1016/j.scienta.2020.109468
Cold stress		CYCD3-2	Sme2.5_00038.1_g00008.1	SMEL4.1_04g019490.1	4	78411525	78413419	Cyclin-D3-2 (Arabidopsis thaliana OX%3D3702)	Yang et al., 2020a	https://doi.org/10.1016/j.scienta.2020.109468
Cold stress			Sme2.5_10254.1_g00002.1	SMEL4.1_01g032880.1	1	95095029	95097291		Yang et al., 2020a	https://doi.org/10.1016/j.scienta.2020.109468
Cold stress		BKI1	Sme2.5_13446.1_g00001.1	SMEL4.1_04g020080.1	4	79005121	79006281	BRI1 kinase inhibitor 1 (Arabidopsis thaliana OX%3D3702)	Yang et al., 2020a	https://doi.org/10.1016/j.scienta.2020.109468
Cold stress		CTR1	Sme2.5_00311.1_g00012.1	SMEL4.1_10g022610.1	10	82647028	82662294	Serine/threonine-protein kinase CTR1 (Arabidopsis thaliana OX%3702)	Yang et al., 2020a	https://doi.org/10.1016/j.scienta.2020.109468
Cold stress		EBF1	Sme2.5_00456.1_g00010.1	SMEL4.1_12g002270.1	12	2767341	2771061	EIN3-binding F-box protein 1 (Arabidopsis thaliana OX%3D3702)	Yang et al., 2020a	https://doi.org/10.1016/j.scienta.2020.109468
Cold stress		ARR9	Sme2.5_00011.1_g00006.1	SMEL4.1_10g025920.1	10	85989390	85992393	Two-component response regulator ARR9 (Arabidopsis thaliana OX%3702)	Yang et al., 2020a	https://doi.org/10.1016/j.scienta.2020.109468
Cold stress		R1A-6	Sme2.5_02745.1_g00003.1	SMEL4.1_11g024580.1	11	102635170	102637784	Putative late blight resistance protein homolog R1A-6 (Solanum demissum OX%50514)	Yang et al., 2020a	https://doi.org/10.1016/j.scienta.2020.109468
Cold stress		GATA5	Sme2.5_04105.1_g00002.1	SMEL4.1_03g003060.1	3	3691874	3693053	GATA transcription factor 5 (Arabidopsis thaliana OX%3702)	Yang et al., 2020a	https://doi.org/10.1016/j.scienta.2020.109468
Cold stress		MOT1	Sme2.5_00094.1_g00021.1	SMEL4.1_10g021400.1	10	81237695	81239050	Molybdate transporter 1 (Arabidopsis thaliana OX%3702)	Yang et al., 2020a; Mauceri et al., 2021	https://doi.org/10.1016/j.scienta.2020.109468; https://doi.org/10.1093/jxb/erab121
Cold stress		BEAT	Sme2.5_00345.1_g00001.1	SMEL4.1_05g020220.1	5	77092768	77094123	Acetyl-CoA-benzylalcohol acetyltransferase (Clarkia breweri OX%3D36903)	Yang et al., 2020a	https://doi.org/10.1016/j.scienta.2020.109468
Cold stress		UBP13	Sme2.5_03706.1_g00002.1	SMEL4.1_07g009730.1	7	52986720	52989204	Ubiquitin carboxyl-terminal hydrolase 13 (Arabidopsis thaliana OX%3D3702)	Yang et al., 2020a	https://doi.org/10.1016/j.scienta.2020.109468
Cold stress		UGT71E1	Sme2.5_12161.1_g00002.1	SMEL4.1_09g020000.1	9	84578124	84579605	UDP-glycosyltransferase 71E1 (Stevia rebaudiana OX%55670)	Yang et al., 2020a	https://doi.org/10.1016/j.scienta.2020.109468
Cold stress		WRKY24	Sme2.5_01585.1_g00006.1	SMEL4.1_06g016680.1	6	83147239	83150025	WRKY transcription factor WRKY24 (Oryza sativa subsp. indica OX%3D39946)	Yang et al., 2020a; Yang et al., 2020b; Mauceri et al., 2021	https://doi.org/10.1016/j.scienta.2020.109468; https://doi.org/10.7717/peerj.8777; https://doi.org/10.1093/jxb/erab121
Cold stress		WRKY41	Sme2.5_00009.1_g00017.1	SMEL4.1_08g026310.1	8	90232021	90234612	Probable WRKY transcription factor 41 (Arabidopsis thaliana OX%3702)	Yang et al., 2020b	https://doi.org/10.7717/peerj.8777
Cold stress		WRKY53	Sme2.5_00013.1_g00024.1	SMEL4.1_08g000340.1	8	247867	249804	Probable WRKY transcription factor 53 (Arabidopsis thaliana OX%3702)	Yang et al., 2020b	https://doi.org/10.7717/peerj.8777
Cold stress		WRKY41	Sme2.5_00013.1_g00025.1	SMEL4.1_08g000330.1	8	232151	233832	Probable WRKY transcription factor 41 (Arabidopsis thaliana OX%3702)	Yang et al., 2020b	https://doi.org/10.7717/peerj.8777
Cold stress		WRKY32	Sme2.5_00016.1_g00020.1	SMEL4.1_07g001740.1	7	2718576	2724412	Probable WRKY transcription factor 32 (Arabidopsis thaliana OX%3D3702)	Yang et al., 2020b	https://doi.org/10.7717/peerj.8777
Cold stress		WRKY7	Sme2.5_00029.1_g00022.1	SMEL4.1_02g025720.1	2	73123606	73125224	Probable WRKY transcription factor 7 (Arabidopsis thaliana OX%3702)	Yang et al., 2020b	https://doi.org/10.7717/peerj.8777
Cold stress		WRKY7	Sme2.5_00038.1_g00016.1	SMEL4.1_04g019390.1	4	78329742	78331547	Probable WRKY transcription factor 7 (Arabidopsis thaliana OX%3D3702)	Yang et al., 2020b	https://doi.org/10.7717/peerj.8777
Cold stress		WRKY20	Sme2.5_00100.1_g00012.1	SMEL4.1_07g024920.1	7	107349512	107356725	Probable WRKY transcription factor 20 (Arabidopsis thaliana OX%3D3702)	Yang et al., 2020b	https://doi.org/10.7717/peerj.8777
Cold stress		IBS1	Sme2.5_00161.1_g00022.1	SMEL4.1_02g028270.1	2	75495925	75505000	Protein IMPAIRED IN BABA-INDUCED STERILITY 1 (Arabidopsis thaliana OX%3702)	Yang et al., 2020b	https://doi.org/10.7717/peerj.8777
Cold stress		WRKY20	Sme2.5_00196.1_g00004.1	SMEL4.1_12g018180.1	12	76029066	76034857	Probable WRKY transcription factor 20 (Arabidopsis thaliana OX%3D3702)	Yang et al., 2020b	https://doi.org/10.7717/peerj.8777
Cold stress		WRKY22	Sme2.5_00232.1_g00014.1	SMEL4.1_03g018000.1	3	81330953	81331669	WRKY transcription factor 22 (Arabidopsis thaliana OX%3702)	Yang et al., 2020b	https://doi.org/10.7717/peerj.8777
Cold stress		WRKY69	Sme2.5_00232.1_g00015.1	SMEL4.1_03g017990.1	3	81329056	81330098	Probable WRKY transcription factor 69 (Arabidopsis thaliana OX%3702)	Yang et al., 2020b	https://doi.org/10.7717/peerj.8777
Cold stress		WRKY11	Sme2.5_00264.1_g00017.1	SMEL4.1_05g020670.1	5	77447472	77449004	Probable WRKY transcription factor 11 (Arabidopsis thaliana OX%3D3702)	Yang et al., 2020b	https://doi.org/10.7717/peerj.8777
Cold stress		WRKY9	Sme2.5_00281.1_g00010.1	SMEL4.1_01g000310.1	1	300460	302855	Probable WRKY transcription factor 9 (Arabidopsis thaliana OX%3702)	Yang et al., 2020b	https://doi.org/10.7717/peerj.8777
Cold stress		WRKY72B	Sme2.5_00386.1_g00007.1	SMEL4.1_06g022620.1	6	89677475	89685099	WRKY transcription factor 72B (Solanum lycopersicum OX%3D4081)	Yang et al., 2020b	https://doi.org/10.7717/peerj.8777
Cold stress		WRKY65	Sme2.5_00423.1_g00013.1	SMEL4.1_07g019240.1	7	101228453	101232650	Probable WRKY transcription factor 65 (Arabidopsis thaliana OX%3D3702)	Yang et al., 2020b	https://doi.org/10.7717/peerj.8777
Cold stress		WRKY40	Sme2.5_00556.1_g00018.1	SMEL4.1_08g015480.1	8	72234203	72237217	Probable WRKY transcription factor 40 (Arabidopsis thaliana OX%3702)	Yang et al., 2020b	https://doi.org/10.7717/peerj.8777
Cold stress		WRKY50	Sme2.5_00574.1_g00007.1	SMEL4.1_08g012010.1	8	56905805	56906806	Probable WRKY transcription factor 50 (Arabidopsis thaliana OX%3702)	Yang et al., 2020b	https://doi.org/10.7717/peerj.8777
Cold stress		WRKY4	Sme2.5_01030.1_g00008.1	SMEL4.1_11g009650.1	11	21025134	21031234	Probable WRKY transcription factor 4 (Arabidopsis thaliana OX%3702)	Yang et al., 2020b	https://doi.org/10.7717/peerj.8777
Cold stress		WRKY21	Sme2.5_01060.1_g00010.1	SMEL4.1_06g001120.1	6	1533146	1535647	Probable WRKY transcription factor 21 (Arabidopsis thaliana OX%3D3702)	Yang et al., 2020b	https://doi.org/10.7717/peerj.8777
Cold stress		WRKY22	Sme2.5_01071.1_g00003.1	SMEL4.1_04g001210.1	4	1375697	1377543	WRKY transcription factor 22 (Arabidopsis thaliana OX%3D3702)	Yang et al., 2020b	https://doi.org/10.7717/peerj.8777
Cold stress		WRKY2	Sme2.5_01077.1_g00010.1	SMEL4.1_07g025830.1	7	108168470	108174193	Probable WRKY transcription factor 2 (Arabidopsis thaliana OX%3D3702)	Yang et al., 2020b	https://doi.org/10.7717/peerj.8777
Cold stress		WRKY72A	Sme2.5_01130.1_g00003.1	SMEL4.1_00g004260.1	0	20927384	20931355	WRKY transcription factor 72A (Solanum lycopersicum OX%3D4081)	Yang et al., 2020b	https://doi.org/10.7717/peerj.8777
Cold stress		WRKY11	Sme2.5_01183.1_g00010.1	SMEL4.1_08g003220.1	8	4303760	4305228	Probable WRKY transcription factor 11 (Arabidopsis thaliana OX%3702)	Yang et al., 2020b	https://doi.org/10.7717/peerj.8777
Cold stress		WRKY40	Sme2.5_01372.1_g00013.1	SMEL4.1_06g021030.1	6	88162438	88163909	Probable WRKY transcription factor 40 (Arabidopsis thaliana OX%3D3702)	Yang et al., 2020b	https://doi.org/10.7717/peerj.8777
Cold stress		WRKY35	Sme2.5_01670.1_g00011.1	SMEL4.1_01g034660.1	1	106393455	106396865	Probable WRKY transcription factor 35 (Arabidopsis thaliana OX%3702)	Yang et al., 2020b	https://doi.org/10.7717/peerj.8777
Cold stress		WRKY22	Sme2.5_01689.1_g00004.1	SMEL4.1_01g014770.1	1	14890386	14892230	WRKY transcription factor 22 (Arabidopsis thaliana OX%3702)	Yang et al., 2020b	https://doi.org/10.7717/peerj.8777
Cold stress		WRKY20	Sme2.5_02107.1_g00005.1	SMEL4.1_10g005840.1	10	8221888	8230898	Probable WRKY transcription factor 20 (Arabidopsis thaliana OX%3702)	Yang et al., 2020b	https://doi.org/10.7717/peerj.8777
Cold stress		WRKY6	Sme2.5_02381.1_g00007.1	SMEL4.1_02g020600.1	2	68273956	68276696	WRKY transcription factor 6 (Arabidopsis thaliana OX%3702)	Yang et al., 2020b	https://doi.org/10.7717/peerj.8777
Cold stress		WRKY45	Sme2.5_02389.1_g00002.1	SMEL4.1_02g030490.1	2	77591038	77592149	Probable WRKY transcription factor 45 (Arabidopsis thaliana OX%3702)	Yang et al., 2020b	https://doi.org/10.7717/peerj.8777
Cold stress		WRKY33	Sme2.5_02587.1_g00015.1	SMEL4.1_09g008880.1	9	23612865	23615736	Probable WRKY transcription factor 33 (Arabidopsis thaliana OX%3702)	Yang et al., 2020b	https://doi.org/10.7717/peerj.8777
Cold stress		WRKY44	Sme2.5_02680.1_g00006.1	SMEL4.1_10g021170.1	10	80994550	80997664	WRKY transcription factor 44 (Arabidopsis thaliana OX%3702)	Yang et al., 2020b	https://doi.org/10.7717/peerj.8777
Cold stress		WRKY30	Sme2.5_02752.1_g00007.1	SMEL4.1_04g001030.1	4	1182995	1184726	Probable WRKY transcription factor 30 (Arabidopsis thaliana OX%3D3702)	Yang et al., 2020b	https://doi.org/10.7717/peerj.8777
Cold stress		WRKY72A	Sme2.5_03205.1_g00005.1	SMEL4.1_02g009690.1	2	55610285	55613172	WRKY transcription factor 72A (Solanum lycopersicum OX%4081)	Yang et al., 2020b	https://doi.org/10.7717/peerj.8777
Cold stress		WRKY23	Sme2.5_03353.1_g00002.1	SMEL4.1_01g023140.1	1	26680636	26683454	WRKY transcription factor 23 (Arabidopsis thaliana OX%3702)	Yang et al., 2020b	https://doi.org/10.7717/peerj.8777
Cold stress		WRKY18	Sme2.5_03471.1_g00002.1	SMEL4.1_05g014040.1	5	63416749	63417846	WRKY transcription factor 18 (Arabidopsis thaliana OX%3D3702)	Yang et al., 2020b	https://doi.org/10.7717/peerj.8777
Cold stress		WRKY34	Sme2.5_03997.1_g00004.1	SMEL4.1_04g000270.1	4	162539	184235	Probable WRKY transcription factor 34 (Arabidopsis thaliana OX%3D3702)	Yang et al., 2020b	https://doi.org/10.7717/peerj.8777
Cold stress		WRKY65	Sme2.5_03533.1_g00001.1	SMEL4.1_02g011200.1	2	57771939	57773707	Probable WRKY transcription factor 65 (Arabidopsis thaliana OX%3702)	Yang et al., 2020b	https://doi.org/10.7717/peerj.8777
Cold stress		WRKY28	Sme2.5_03980.1_g00003.1	SMEL4.1_02g012330.1	2	59437311	59439042	WRKY transcription factor 28 (Arabidopsis thaliana OX%3702)	Yang et al., 2020b	https://doi.org/10.7717/peerj.8777
Cold stress		WRKY55	Sme2.5_04027.1_g00002.1	SMEL4.1_06g009970.1	6	62997898	63002007	WRKY transcription factor 55 (Arabidopsis thaliana OX%3D3702)	Yang et al., 2020b	https://doi.org/10.7717/peerj.8777
Cold stress		WRKY40	Sme2.5_04190.1_g00001.1	SMEL4.1_03g026050.1	3	90489529	90491693	Probable WRKY transcription factor 40 (Arabidopsis thaliana OX%3702)	Yang et al., 2020b	https://doi.org/10.7717/peerj.8777
Cold stress		WRKY12	Sme2.5_04253.1_g00002.1	SMEL4.1_01g018660.1	1	19611621	19616800	Probable WRKY transcription factor 12 (Arabidopsis thaliana OX%3702)	Yang et al., 2020b	https://doi.org/10.7717/peerj.8777
Cold stress		WRKY23	Sme2.5_04516.1_g00005.1	SMEL4.1_05g000460.1	5	646725	649321	WRKY transcription factor 23 (Arabidopsis thaliana OX%3D3702)	Yang et al., 2020b	https://doi.org/10.7717/peerj.8777
Cold stress		FTSH8	Sme2.5_04517.1_g00003.1	SMEL4.1_09g004580.1	9	6695931	6707011	ATP-dependent zinc metalloprotease FTSH 8,mitochondrial (Oryza sativa subsp. japonica OX%39947)	Yang et al., 2020b	https://doi.org/10.7717/peerj.8777
Cold stress		WRKY3	Sme2.5_05222.1_g00004.1	SMEL4.1_10g014810.1	10	70207446	70212977	Probable WRKY transcription factor 3 (Arabidopsis thaliana OX%3702)	Yang et al., 2020b	https://doi.org/10.7717/peerj.8777
Cold stress		UGT73C5	Sme2.5_06310.1_g00004.1	SMEL4.1_05g014030.1	5	63292553	63297415	UDP-glycosyltransferase 73C5 (Arabidopsis thaliana OX%3D3702)	Yang et al., 2020b	https://doi.org/10.7717/peerj.8777
Cold stress		WRKY46	Sme2.5_06988.1_g00004.1	SMEL4.1_05g005190.1	5	6127405	6133182	WRKY transcription factor SUSIBA2 (Hordeum vulgare OX%3D4513)	Yang et al., 2020b	https://doi.org/10.7717/peerj.8777
Cold stress		WRKY41	Sme2.5_07339.1_g00001.1	SMEL4.1_01g015220.1	1	15403941	15405933	Probable WRKY transcription factor 41 (Arabidopsis thaliana OX%3702)	Yang et al., 2020b	https://doi.org/10.7717/peerj.8777
Cold stress		WRKY72A	Sme2.5_08092.1_g00001.1	SMEL4.1_03g024970.1	3	89447813	89451683	WRKY transcription factor 72A (Solanum lycopersicum OX%4081)	Yang et al., 2020b	https://doi.org/10.7717/peerj.8777
Cold stress		WRKY70	Sme2.5_11773.1_g00001.1	SMEL4.1_09g010960.1	9	51115866	51117356	WRKY DNA-binding transcription factor 70 (Solanum lycopersicum OX%4081)	Yang et al., 2020b	https://doi.org/10.7717/peerj.8777
Cold stress		WRKY27	Sme2.5_14019.1_g00001.1	SMEL4.1_00g002090.1	0	12563847	12565056	Probable WRKY transcription factor 27 (Arabidopsis thaliana OX%3D3702)	Yang et al., 2020b	https://doi.org/10.7717/peerj.8777
Cold stress		WRKY21	Sme2.5_15021.1_g00001.1	SMEL4.1_09g015790.1	9	76645646	76647848	Probable WRKY transcription factor 21 (Arabidopsis thaliana OX%3702)	Yang et al., 2020b	https://doi.org/10.7717/peerj.8777
Cold stress		WRKY6	Sme2.5_17732.1_g00001.1	SMEL4.1_02g003570.1	2	35580906	35582905	WRKY transcription factor 6 (Arabidopsis thaliana OX%3702)	Yang et al., 2020b	https://doi.org/10.7717/peerj.8777
Cold stress		WRKY27	Sme2.5_18444.1_g00001.1	SMEL4.1_01g034520.1	1	105661860	105663086	Probable WRKY transcription factor 27 (Arabidopsis thaliana OX%3702)	Yang et al., 2020b	https://doi.org/10.7717/peerj.8777
Heavy metals stress		Os02g0773300	Sme2.5_10434.1_g00003.1	SMEL4.1_03g021380.1	3	85793431	85814875	Putative D-cysteine desulfhydrase 1,mitochondrial (Oryza sativa subsp. japonica OX%39947)	Cui et al., 2021	https://doi.org/10.1007/s11104-021-05122-5
Heavy metals stress		LCD	Sme2.5_17267.1_g00001.1	SMEL4.1_01g023470.1	1	27414752	27416116	L-cysteine desulfhydrase (Arabidopsis thaliana OX%3702)	Cui et al., 2021	https://doi.org/10.1007/s11104-021-05122-5
Heavy metals stress		SULTR3|1	Sme2.5_00471.1_g00008.1	SMEL4.1_09g021070.1	9	86607230	86614841	Sulfate transporter 3.1 (Arabidopsis thaliana OX%3702)	Cui et al., 2021	https://doi.org/10.1007/s11104-021-05122-5
Heavy metals stress		SULTR3%3B1	Sme2.5_01813.1_g00003.1	SMEL4.1_06g030220.1	6	96284113	96289512	Sulfate transporter 3.1 (Arabidopsis thaliana OX%3D3702)	Cui et al., 2021; Mauceri et al., 2021	https://doi.org/10.1007/s11104-021-05122-5; https://doi.org/10.1093/jxb/erab121
Heavy metals stress		At2g25737	Sme2.5_02142.1_g00004.1	SMEL4.1_00g005340.1	0	25278407	25283885	Sulfite exporter TauE/SafE family protein 3 (Arabidopsis thaliana OX%3D3702)	Cui et al., 2021	https://doi.org/10.1007/s11104-021-05122-5
Heavy metals stress		At1g61740	Sme2.5_06605.1_g00002.1	SMEL4.1_02g018170.1	2	65929444	65931843	Sulfite exporter TauE/SafE family protein 2 (Arabidopsis thaliana OX%3702)	Cui et al., 2021	https://doi.org/10.1007/s11104-021-05122-5
Heavy metals stress		PDI	Sme2.5_10408.1_g00001.1	SMEL4.1_10g017800.1	10	75600281	75607311	Protein disulfide-isomerase (Datisca glomerata OX%34297)	Cui et al., 2021	https://doi.org/10.1007/s11104-021-05122-5
Heavy metals stress		HMT3	Sme2.5_15229.1_g00001.1	SMEL4.1_09g021000.1	9	86485923	86489463	Homocysteine S-methyltransferase 3 (Arabidopsis thaliana OX%3702)	Cui et al., 2021	https://doi.org/10.1007/s11104-021-05122-5
Low nitrate stress		NPF6.3	SMEL_008g297920.1	SMEL4.1_08g001610.1	8	1842853	1848060	Protein NRT1/ PTR FAMILY 6.3 (Arabidopsis thaliana OX%3702)	Mauceri et al., 2021	https://doi.org/10.1093/jxb/erab121
Low nitrate stress		BT1	SMEL_003g189050.1	SMEL4.1_03g024170.1	3	88495826	88498547	BTB/POZ and TAZ domain-containing protein 1 (Arabidopsis thaliana OX%3702)	Mauceri et al., 2021	https://doi.org/10.1093/jxb/erab121
Low nitrate stress		CLC-B	SMEL_002g162840.1	SMEL4.1_02g009800.1	2	55842396	55846759	Chloride channel protein CLC-b (Arabidopsis thaliana OX%3702)	Mauceri et al., 2021	https://doi.org/10.1093/jxb/erab121
Low nitrate stress		NIR1	SMEL_012g384590.1	SMEL4.1_12g004310.1	12	7754980	7757399	Ferredoxin--nitrite reductase%2C chloroplastic (Betula pendula OX%3D3505)	Mauceri et al., 2021	https://doi.org/10.1093/jxb/erab121
Low nitrate stress		NPF6.3	SMEL_008g317030.1	SMEL4.1_08g023380.1	8	87038445	87043981	Protein NRT1/ PTR FAMILY 6.3 (Arabidopsis thaliana OX%3702)	Mauceri et al., 2021	https://doi.org/10.1093/jxb/erab121
Low nitrate stress		PT1	SMEL_003g169230.1	SMEL4.1_03g000590.1	3	533272	534849	Low affinity inorganic phosphate transporter 1 (Petunia hybrida OX%4102)	Mauceri et al., 2021	https://doi.org/10.1093/jxb/erab121
Low nitrate stress		UBC24	SMEL_000g064800.1	SMEL4.1_02g016290.1	2	63896532	63905611	Probable ubiquitin-conjugating enzyme E2 24 (Arabidopsis thaliana OX%3702)	Mauceri et al., 2021	https://doi.org/10.1093/jxb/erab121
Low nitrate stress		SLAH3	SMEL_003g183450.1	SMEL4.1_03g017760.1	3	80841599	80844262	S-type anion channel SLAH3 (Arabidopsis thaliana OX%3702)	Mauceri et al., 2021	https://doi.org/10.1093/jxb/erab121
Low nitrate stress		FD3	SMEL_000g010460.1	SMEL4.1_00g004210.1	0	20849931	20850407	Ferredoxin-3%2C chloroplastic (Arabidopsis thaliana OX%3D3702)	Mauceri et al., 2021	https://doi.org/10.1093/jxb/erab121
Low nitrate stress		SEND33	SMEL_004g207860.1	SMEL4.1_04g008570.1	4	42126643	42127077	Ferredoxin-1%2C chloroplastic (Solanum lycopersicum OX%3D4081)	Mauceri et al., 2021	https://doi.org/10.1093/jxb/erab121
Low nitrate stress		NPF6.3	SMEL_006g256580.1	SMEL4.1_06g015260.1	6	80568270	80572516	Protein NRT1/ PTR FAMILY 6.3 (Arabidopsis thaliana OX%3D3702)	Mauceri et al., 2021	https://doi.org/10.1093/jxb/erab121
Low nitrate stress		lhcA-P4	SMEL_003g193060.1	SMEL4.1_03g026860.1	3	91173371	91174673	Chlorophyll a-b binding protein P4,chloroplastic (Pisum sativum OX%3888)	Mauceri et al., 2021	https://doi.org/10.1093/jxb/erab121
Low nitrate stress		CAB6A	SMEL_005g230550.1	SMEL4.1_05g005560.1	5	6810044	6811355	Chlorophyll a-b binding protein 6A%2C chloroplastic (Solanum lycopersicum OX%3D4081)	Mauceri et al., 2021	https://doi.org/10.1093/jxb/erab121
Low nitrate stress		CAB3C	SMEL_008g310950.1	SMEL4.1_08g015470.1	8	72205935	72206735	Chlorophyll a-b binding protein 3C,chloroplastic (Solanum lycopersicum OX%4081)	Mauceri et al., 2021	https://doi.org/10.1093/jxb/erab121
Low nitrate stress		CAB3C	SMEL_008g308340.1	SMEL4.1_08g012140.1	8	57294056	57296082	Chlorophyll a-b binding protein 3C,chloroplastic (Solanum lycopersicum OX%4081)	Mauceri et al., 2021	https://doi.org/10.1093/jxb/erab121
Low nitrate stress		OsI_21320	SMEL_002g153410.1	SMEL4.1_00g000180.1	0	80485	81706	Ferredoxin--NADP reductase%2C leaf isozyme 1%2C chloroplastic (Oryza sativa subsp. indica OX%3D39946)	Mauceri et al., 2021	https://doi.org/10.1093/jxb/erab121
Low nitrate stress			SMEL_005g238230.1	SMEL4.1_05g019360.1	5	76259813	76263642	Catalase (Solanum melongena OX%3D4111)	Mauceri et al., 2021	https://doi.org/10.1093/jxb/erab121
Low nitrate stress			SMEL_007g277290.1	SMEL4.1_07g011750.1	7	75374428	75378150	Sucrose synthase (Solanum tuberosum OX%3D4113)	Mauceri et al., 2022	https://doi.org/10.3390/plants11050700
Low nitrate stress		SHM4	SMEL_005g228290.1	SMEL4.1_05g003070.1	5	3567328	3571000	Serine hydroxymethyltransferase 4 (Arabidopsis thaliana OX%3D3702)	Mauceri et al., 2022	https://doi.org/10.3390/plants11050700
Low nitrate stress		LPD1	SMEL_005g227630.1	SMEL4.1_05g000360.1	5	503621	506482	Dihydrolipoyl dehydrogenase 1%2C mitochondrial (Arabidopsis thaliana OX%3D3702)	Mauceri et al., 2022	https://doi.org/10.3390/plants11050700
Low nitrate stress			SMEL_007g288630.1	SMEL4.1_07g017060.1	7	97854336	97856543	Isocitrate lyase (Solanum lycopersicum OX%3D4081)	Mauceri et al., 2022	https://doi.org/10.3390/plants11050700
Low nitrate stress			SMEL_000g064350.1	SMEL4.1_02g016740.1	2	64344081	64346274	Polyphenol oxidase,chloroplastic (Malus domestica OX%3750)	Mauceri et al., 2022	https://doi.org/10.3390/plants11050700
Low nitrate stress		MD1	SMEL_009g332450.1	SMEL4.1_09g021670.1	9	87425206	87428877	Malate dehydrogenase (Nicotiana tabacum OX%4097)	Mauceri et al., 2022	https://doi.org/10.3390/plants11050700
Low nitrate stress			SMEL_007g277310.1	SMEL4.1_07g011730.1	7	75149270	75154518	Sucrose synthase (Solanum tuberosum OX%3D4113)	Mauceri et al., 2022	https://doi.org/10.3390/plants11050700
Low nitrate stress			SMEL_012g382160.1	SMEL4.1_12g002060.1	12	2515031	2522077	Sucrose synthase (Solanum tuberosum OX%3D4113)	Mauceri et al., 2022	https://doi.org/10.3390/plants11050700
Low nitrate stress		DPE2	SMEL_007g279110.1	SMEL4.1_07g011650.1	7	74673677	74706862	4-alpha-glucanotransferase DPE2 (Arabidopsis thaliana OX%3D3702)	Mauceri et al., 2022	https://doi.org/10.3390/plants11050700
Low nitrate stress		HDC	SMEL_008g301360.1	SMEL4.1_08g004010.1	8	5601255	5606431	Histidine decarboxylase (Solanum lycopersicum OX%4081)	Mauceri et al., 2022	https://doi.org/10.3390/plants11050700
Low nitrate stress			SMEL_005g230690.1	SMEL4.1_05g005700.1	5	7056906	7060842	Phenylalanine ammonia-lyase (Nicotiana tabacum OX%3D4097)	Mauceri et al., 2022	https://doi.org/10.3390/plants11050700
Low nitrate stress		GLYR1	SMEL_000g004100.1	SMEL4.1_09g011390.1	9	54881720	54889179	Glyoxylate/succinic semialdehyde reductase 1 (Arabidopsis thaliana OX%3702)	Mauceri et al., 2022	https://doi.org/10.3390/plants11050700
Low nitrate stress		WAXY	SMEL_000g036450.1	SMEL4.1_08g020680.1	8	83922527	83926526	Granule-bound starch synthase 1,chloroplastic/amyloplastic (Solanum tuberosum OX%4113)	Mauceri et al., 2022	https://doi.org/10.3390/plants11050700
Low nitrate stress		ASE2	SMEL_001g116660.1	SMEL4.1_01g004120.1	1	4078626	4080362	Amidophosphoribosyltransferase 2,chloroplastic (Arabidopsis thaliana OX%3702)	Mauceri et al., 2022	https://doi.org/10.3390/plants11050700
Low nitrate stress			SMEL_003g197730.1	SMEL4.1_03g033280.1	3	97257676	97259241	Threonine synthase,chloroplastic (Solanum tuberosum OX%4113)	Mauceri et al., 2022	https://doi.org/10.3390/plants11050700
Low nitrate stress		At3g13560	SMEL_001g152910.1	SMEL4.1_01g039550.1	1	114067020	114072203	Glucan endo-1,3-beta-glucosidase 4 (Arabidopsis thaliana OX%3702)	Mauceri et al., 2022	https://doi.org/10.3390/plants11050700
Low nitrate stress		SS3	SMEL_000g085440.1	SMEL4.1_02g018340.1	2	66103535	66125328	Soluble starch synthase 3,chloroplastic/amyloplastic (Solanum tuberosum OX%4113)	Mauceri et al., 2022	https://doi.org/10.3390/plants11050700
Low nitrate stress		KOR	SMEL_003g177010.1	SMEL4.1_03g010460.1	3	55216625	55219636	Endoglucanase 25 (Arabidopsis thaliana OX%3702)	Mauceri et al., 2022	https://doi.org/10.3390/plants11050700
Low nitrate stress			SMEL_000g004730.1	SMEL4.1_02g024150.1	2	71592913	71599204	Serine hydroxymethyltransferase,mitochondrial (Solanum tuberosum OX%4113)	Mauceri et al., 2022	https://doi.org/10.3390/plants11050700
Low nitrate stress		GDCSP	SMEL_008g307820.1	SMEL4.1_08g013100.1	8	62953137	62960539	Glycine dehydrogenase (decarboxylating),mitochondrial (Solanum tuberosum OX%4113)	Mauceri et al., 2022	https://doi.org/10.3390/plants11050700
Low nitrate stress		POPTRDRAFT_821063	SMEL_001g115360.1	SMEL4.1_01g002620.1	1	2769742	2780552	Alanine--tRNA ligase,chloroplastic/mitochondrial (Populus trichocarpa OX%3694)	Mauceri et al., 2022	https://doi.org/10.3390/plants11050700
Low nitrate stress		At4g33760	SMEL_000g033540.1	SMEL4.1_01g007460.1	1	7207174	7218264	Aspartate--tRNA ligase,chloroplastic/mitochondrial (Arabidopsis thaliana OX%3702)	Mauceri et al., 2022	https://doi.org/10.3390/plants11050700
Low nitrate stress		FBX6	SMEL_003g277290.1	SMEL4.1_03g010180.1	3	51776567	51781297	F-box only protein 6 (Arabidopsis thaliana OX%3702)	Mauceri et al., 2022	https://doi.org/10.3390/plants11050700
Low nitrate stress		GLO1	SMEL_004g202790.1	SMEL4.1_04g002670.1	4	3171572	3176322	(S)-2-hydroxy-acid oxidase GLO1 (Arabidopsis thaliana OX%3D3702)	Mauceri et al., 2022	https://doi.org/10.3390/plants11050700
Low nitrate stress		TPS6	SMEL_001g151160.1	SMEL4.1_01g037400.1	1	111049660	111055315	Alpha,alpha-trehalose-phosphate synthase [UDP-forming] 6 (Arabidopsis thaliana OX%3702)	Mauceri et al., 2022	https://doi.org/10.3390/plants11050700
Low nitrate stress			SMEL_001g151200.1	SMEL4.1_01g037360.1	1	111005073	111009103	Protein of unknown function	Mauceri et al., 2022	https://doi.org/10.3390/plants11050700
Low nitrate stress		GLO1	SMEL_007g292380.1	SMEL4.1_07g020900.1	7	103307525	103312394	(S)-2-hydroxy-acid oxidase GLO1 (Arabidopsis thaliana OX%3D3702)	Mauceri et al., 2022	https://doi.org/10.3390/plants11050700
Low nitrate stress		At3g46100	SMEL_003g195740.1	SMEL4.1_03g030500.1	3	94795580	94806638	Histidine--tRNA ligase,chloroplastic/mitochondrial (Arabidopsis thaliana OX%3702)	Mauceri et al., 2022	https://doi.org/10.3390/plants11050700
Low nitrate stress			SMEL_008g312510.1	SMEL4.1_08g017850.1	8	78562119	78563918	Polyphenol oxidase B,chloroplastic (Solanum lycopersicum OX%4081)	Mauceri et al., 2022	https://doi.org/10.3390/plants11050700
Low nitrate stress		FRK2	SMEL_006g265210.1	SMEL4.1_06g024820.1	6	91495426	91498715	Fructokinase-2 (Solanum lycopersicum OX%3D4081)	Mauceri et al., 2022	https://doi.org/10.3390/plants11050700
Low nitrate stress		CAT2	SMEL_000g061370.1	SMEL4.1_02g018790.1	2	66493839	66498410	Catalase isozyme 2 (Solanum lycopersicum OX%4081)	Mauceri et al., 2022	https://doi.org/10.3390/plants11050700
Low nitrate stress			SMEL_007g292070.1	SMEL4.1_07g021210.1	7	103599562	103604465	Glucose-1-phosphate adenylyltransferase small subunit%2C chloroplastic/amyloplastic (Solanum tuberosum OX%3D4113)	Mauceri et al., 2022	https://doi.org/10.3390/plants11050700
Low nitrate stress		SHM4	SMEL_005g241460.1	SMEL4.1_05g021430.1	5	78090264	78094110	Serine hydroxymethyltransferase 4 (Arabidopsis thaliana OX%3D3702)	Mauceri et al., 2022	https://doi.org/10.3390/plants11050700
Low nitrate stress		GDH2	SMEL_000g091530.1	SMEL4.1_02g014800.1	2	62166755	62170964	Glycine cleavage system H protein 2,mitochondrial (Arabidopsis thaliana OX%3702)	Mauceri et al., 2022	https://doi.org/10.3390/plants11050700
